# Supplementary material for: Crystal structure and Hirshfeld surface analysis of (E)-3-(2-chloro-4-fluoro­phen­yl)-1-(2,5-di­chloro­thio­phen-3-yl)prop-2-en-1-one
Source: Acta Crystallogr E Crystallogr Commun. 2018 Jul 24;74(Pt 8):1134–7. doi: 10.1107/S2056989018010216 (PMC6073002; doi:10.1107/S2056989018010216)
Supplement: Supplementary file 1 [file e-74-01134-sup1.cif]

##############################################################################
#                                                                            #
# This CIF contains the data in a paper accepted for publication in          #
# Acta Crystallographica Section E. It conforms to the requirements of       #
# Notes for Authors for Acta Crystallographica Section E, and has been       #
# peer reviewed under the auspices of the IUCr Commission on Journals.       #
#                                                                            #
# Full details of the Crystallographic Information File format               #
# are given in the paper "The Crystallographic Information File (CIF):       #
# a New Standard Archive File for Crystallography" by S. R. Hall, F. H.      #
# Allen and I. D. Brown [Acta Cryst. (1991), A47, 655-685].                  #
#                                                                            #
# The current version of the core CIF dictionary is obtainable from          #
# ftp://ftp.iucr.org/pub/cif_core.dic.                                       #
#                                                                            #
# Software is freely available for graphical display of the structure(s)     #
# in this CIF. For information consult the CIF software page                 #
# http://www.iucr.org/resources/cif/software.                                #
#                                                                            #
# This file may be used for bona fide research purposes within the           #
# scientific community so long as proper attribution is given to the journal # 
# article from which it was obtained.                                        #
#                                                                            #
##############################################################################
data_global
_audit_creation_method     'PLATON <TABLE ACC> option'
_journal_date_recd_electronic     2018-07-04
_journal_date_accepted     2018-07-15
_journal_name_full     'Acta Crystallographica, Section E'
_journal_year     2018
_journal_volume     74
_journal_issue      8
_journal_page_first     1134
_journal_page_last     1137
_journal_paper_category     GO
_journal_paper_doi     10.1107/S2056989018010216
_journal_coeditor_code     XU5930
_publ_contact_author_name     'Dr. Ismail Warad'
_publ_contact_author_address
;
Department of Chemistry,
Science College, An-Najah National University,
PO Box 7, Nablus, West Bank, Palestine Territories
;
_publ_contact_author_email     'khalil.i@najah.edu'
_publ_contact_author_fax     '+972 9234 5982'
_publ_contact_author_phone     '+972 9234 5982'
_publ_section_title
;\
Crystal structure and Hirshfeld surface analysis of
(<i>E</i>)-3-(2-chloro-4-fluorophenyl)-1-(2,5-dichlorothiophen-3-yl)prop-2-\
en-1-one
;
loop_
    _publ_author_name
    _publ_author_address
    'Sanjeeva Murthy, T. N.'
;
Department of Chemistry
Sri Siddhartha Academy of Higher Education
Tumkur 572 107, Karnataka, India
;
    'Naveen, S.'
;
Department of Physics
School of Engineering and Technology
Jain University, Bangalore 562 112, India
;
    'Chidan Kumar, C. S.'
;
Department of Engineering Chemistry,
Vidya Vikas Institute of Engineering & Technology,
Visvesvaraya Technological University,
Alanahally, Mysuru 570 028, Karnataka,
India
;
    'Veeraiah, M. K.'
;
Department of Chemistry
Sri Siddhartha Institute of Technology
Tumkur 572 105, Karnataka, India
;
    'Quah, Ching Kheng'
;
X-ray Crystallography Unit
School of Physics
Universiti Sains Malaysia
11800 USM, Penang
Malaysia
;
    'Siddaraju, B. P.'
;
Department of Chemistry
Cauvery Institute of Technology
Mandya 571 402, Karnataka, India
;
    'Warad, Ismail'
;
Department of Chemistry, Science College, An-Najah National University,
PO Box 7, Nablus, West Bank, Palestinian Territories
;
_publ_section_synopsis
;
In the crystal, the molecules are linked by weak C--H...F hydrogen bonds into
the supramolecular inversion dimers.
;
data_I
_chemical_name_systematic
;\
(<i>E</i>)-3-(2-Chloro-4-fluorophenyl)-1-(2,5-dichlorothiophen-3-yl)prop-2-\
en-1-one
;
_chemical_name_common     ?
_chemical_formula_moiety     'C13 H6 Cl3 F O S'
_chemical_formula_sum     'C13 H6 Cl3 F O S'
_chemical_formula_structural     ?
_chemical_formula_iupac     'C13 H6 Cl3 F O S'
_chemical_formula_weight     335.60
_chemical_melting_point     ?
_symmetry_cell_setting     monoclinic
_symmetry_space_group_name_H-M     'P 21/c'
_symmetry_space_group_name_Hall     '-P 2ybc'
loop_
    _symmetry_equiv_pos_site_id
    _symmetry_equiv_pos_as_xyz
    1 x,y,z
    2 -x,1/2+y,1/2-z
    3 -x,-y,-z
    4 x,1/2-y,1/2+z
_cell_length_a     3.9564(8)
_cell_length_b     13.367(2)
_cell_length_c     25.173(5)
_cell_angle_alpha     90
_cell_angle_beta     93.363(4)
_cell_angle_gamma     90
_cell_volume     1329.0(4)
_cell_formula_units_Z     4
_cell_measurement_reflns_used     2430
_cell_measurement_theta_min     1.62
_cell_measurement_theta_max     30.16
_cell_measurement_temperature     294
_cell_special_details
;
;
_exptl_crystal_description     'rectangle'
_exptl_crystal_colour     'green'
_exptl_crystal_size_max     0.440
_exptl_crystal_size_mid     0.190
_exptl_crystal_size_min     0.140
_exptl_crystal_size_rad     ?
_exptl_crystal_density_diffrn     1.677
_exptl_crystal_density_meas     ?
_exptl_crystal_density_method     'not measured'
_exptl_crystal_F_000     672
_exptl_absorpt_coefficient_mu     0.844
_exptl_absorpt_correction_type     multi-scan
_exptl_absorpt_process_details
;
(SADABS; Bruker, 2012)
;
_exptl_absorpt_correction_T_min     0.708
_exptl_absorpt_correction_T_max     0.894
_exptl_special_details
;
;
_diffrn_ambient_temperature     294
_diffrn_radiation_type     'MoK\a'
_diffrn_radiation_wavelength     0.71073
_diffrn_radiation_source     'Rotating Anode'
_diffrn_radiation_monochromator     'graphite'
_diffrn_measurement_device_type
;
Bruker APEXII DUO CCD area-detector
;
_diffrn_measurement_method     '\f and \w scans'
_diffrn_detector_area_resol_mean     18.4
_diffrn_reflns_number     3901
_diffrn_reflns_av_R_equivalents     0.0000
_diffrn_reflns_av_sigmaI/netI     0.0457
_diffrn_reflns_theta_min     1.62
_diffrn_reflns_theta_max     30.16
_diffrn_reflns_theta_full     30.16
_diffrn_measured_fraction_theta_max     0.989
_diffrn_measured_fraction_theta_full     0.989
_diffrn_reflns_limit_h_min     -5
_diffrn_reflns_limit_h_max     5
_diffrn_reflns_limit_k_min     -18
_diffrn_reflns_limit_k_max     18
_diffrn_reflns_limit_l_min     -2
_diffrn_reflns_limit_l_max     35
_diffrn_reflns_reduction_process
;
;
_refine_special_details
;
 Refinement on F^2^ for ALL reflections except those
 flagged by the user for potential systematic errors.
 Weighted R-factors wR and all goodnesses of fit S
 are based on F^2^, conventional R-factors R are based
 on F, with F set to zero for negative F^2^. The
 observed criterion of F^2^ > 2sigma(F^2^) is used only
 for calculating -R-factor-obs etc. and is not
 relevant to the choice of reflections for refinement.
 R-factors based on F^2^ are statistically about twice
 as large as those based on F, and R-factors based on
 ALL data will be even larger.
;
_reflns_number_total     3901
_reflns_number_gt     2430
_reflns_threshold_expression     I>2\s(I)
_refine_ls_structure_factor_coef     Fsqd
_refine_ls_matrix_type     full
_refine_ls_R_factor_all     0.1109
_refine_ls_R_factor_gt     0.0756
_refine_ls_wR_factor_gt     0.1984
_refine_ls_wR_factor_ref     0.2176
_refine_ls_goodness_of_fit_ref     1.036
_refine_ls_restrained_S_all     1.036
_refine_ls_number_reflns     3901
_refine_ls_number_parameters     173
_refine_ls_number_restraints     0
_refine_ls_number_constraints     ?
_refine_ls_hydrogen_treatment     constr
_refine_ls_weighting_scheme     calc
_refine_ls_weighting_details
         'calc w=1/[\s^2^(Fo^2^)+(0.0673P)^2^+2.8657P] where P=(Fo^2^+2Fc^2^)/3'
_atom_sites_solution_hydrogens     geom
_atom_sites_solution_primary     direct
_atom_sites_solution_secondary     difmap
_refine_ls_shift/su_max     0.000
_refine_ls_shift/su_mean     0.000
_refine_diff_density_max     0.458
_refine_diff_density_min     -0.480
_refine_ls_extinction_method     'none'
_refine_ls_abs_structure_details     ?
_refine_ls_abs_structure_Flack     .
loop_
    _atom_type_symbol
    _atom_type_description
    _atom_type_scat_dispersion_real
    _atom_type_scat_dispersion_imag
    _atom_type_scat_source
    C C 0.0033 0.0016 ' International Tables Vol C Tables 4.2.6.8 and 6.1.1.4'
    H H 0.0000 0.0000 ' International Tables Vol C Tables 4.2.6.8 and 6.1.1.4'
    Cl Cl 0.1484 0.1585 ' International Tables Vol C Tables 4.2.6.8 and 6.1.1.4'
    F F 0.0171 0.0103 ' International Tables Vol C Tables 4.2.6.8 and 6.1.1.4'
    O O 0.0106 0.0060 ' International Tables Vol C Tables 4.2.6.8 and 6.1.1.4'
    S S 0.1246 0.1234 ' International Tables Vol C Tables 4.2.6.8 and 6.1.1.4'
_computing_data_collection
;
APEX2 (Bruker, 2012)
;
_computing_cell_refinement
;
SAINT (Bruker, 2012)
;
_computing_data_reduction
;
SAINT (Bruker, 2012)
;
_computing_structure_solution
;
SHELXS97 (Sheldrick, 2008)
;
_computing_structure_refinement
;
SHELXL2013 (Sheldrick, 2015)
;
_computing_molecular_graphics
;
SHELXL2013 (Sheldrick, 2015) and
Mercury (Macrae <i>et al.</i>, 2006)
;
_computing_publication_material
;
SHELXL2013 (Sheldrick, 2015) and
PLATON (Spek, 2009)
;
loop_
    _atom_site_type_symbol
    _atom_site_label
    _atom_site_fract_x
    _atom_site_fract_y
    _atom_site_fract_z
    _atom_site_U_iso_or_equiv
    _atom_site_thermal_displace_type
    _atom_site_calc_flag
    _atom_site_refinement_flags
    _atom_site_occupancy
    _atom_site_disorder_assembly
    _atom_site_disorder_group
    Cl Cl1 0.3576(4) 0.89705(9) 0.29850(5) 0.0644(5) Uani d . 1.000 . .
    Cl Cl2 0.2067(5) 1.14124(14) 0.48102(5) 0.0892(6) Uani d . 1.000 . .
    Cl Cl3 1.1255(5) 1.22982(11) 0.10663(6) 0.0863(6) Uani d . 1.000 . .
    S S1 0.2273(3) 0.97600(10) 0.40296(5) 0.0581(4) Uani d . 1.000 . .
    F F1 1.3011(10) 0.8888(3) 0.03284(14) 0.0890(16) Uani d . 1.000 . .
    O O1 0.6247(13) 1.2332(3) 0.28547(15) 0.0826(16) Uani d . 1.000 . .
    C C1 0.3669(11) 0.9974(3) 0.34077(16) 0.0452(11) Uani d . 1.000 . .
    C C2 0.2951(13) 1.0983(4) 0.41922(17) 0.0576(15) Uani d . 1.000 . .
    C C3 0.4177(12) 1.1522(4) 0.37994(16) 0.0518(16) Uani d . 1.000 . .
    C C4 0.4643(11) 1.0936(3) 0.33320(15) 0.0438(11) Uani d . 1.000 . .
    C C5 0.6036(13) 1.1423(3) 0.28592(16) 0.0503(14) Uani d . 1.000 . .
    C C6 0.7148(13) 1.0813(3) 0.24247(17) 0.0528(14) Uani d . 1.000 . .
    C C7 0.8427(14) 1.1157(4) 0.19955(16) 0.0553(14) Uani d . 1.000 . .
    C C8 0.9626(11) 1.0570(3) 0.15588(15) 0.0446(11) Uani d . 1.000 . .
    C C9 1.0932(12) 1.1014(4) 0.11131(17) 0.0505(16) Uani d . 1.000 . .
    C C10 1.2095(12) 1.0457(4) 0.06983(17) 0.0567(16) Uani d . 1.000 . .
    C C11 1.1865(13) 0.9448(4) 0.0731(2) 0.0621(19) Uani d . 1.000 . .
    C C12 1.0579(14) 0.8963(4) 0.1151(2) 0.0633(17) Uani d . 1.000 . .
    C C13 0.9467(13) 0.9528(4) 0.15625(18) 0.0535(16) Uani d . 1.000 . .
    H H3A 0.46730 1.22000 0.38260 0.0620 Uiso c R 1.000 . .
    H H6A 0.69310 1.01230 0.24550 0.0630 Uiso c R 1.000 . .
    H H7A 0.85890 1.18480 0.19660 0.0660 Uiso c R 1.000 . .
    H H10A 1.30020 1.07640 0.04070 0.0680 Uiso c R 1.000 . .
    H H12A 1.04550 0.82680 0.11580 0.0760 Uiso c R 1.000 . .
    H H13A 0.85860 0.92070 0.18510 0.0640 Uiso c R 1.000 . .
loop_
    _atom_site_aniso_label
    _atom_site_aniso_U_11
    _atom_site_aniso_U_22
    _atom_site_aniso_U_33
    _atom_site_aniso_U_12
    _atom_site_aniso_U_13
    _atom_site_aniso_U_23
    Cl1 0.0855(10) 0.0491(6) 0.0602(7) -0.0030(6) 0.0169(6) -0.0015(5)
    Cl2 0.1049(13) 0.1212(13) 0.0442(6) -0.0094(11) 0.0269(7) -0.0147(7)
    Cl3 0.1298(15) 0.0642(8) 0.0694(8) -0.0049(9) 0.0430(9) 0.0128(6)
    S1 0.0607(8) 0.0698(8) 0.0448(6) -0.0031(6) 0.0114(5) 0.0138(5)
    F1 0.098(3) 0.096(3) 0.076(2) 0.013(2) 0.030(2) -0.0231(18)
    O1 0.141(4) 0.0503(19) 0.060(2) -0.011(2) 0.037(2) -0.0004(16)
    C1 0.043(2) 0.054(2) 0.0392(18) 0.0025(19) 0.0072(16) 0.0064(16)
    C2 0.059(3) 0.078(3) 0.0365(19) -0.005(3) 0.0095(19) -0.004(2)
    C3 0.056(3) 0.060(3) 0.040(2) -0.003(2) 0.0078(19) -0.0031(18)
    C4 0.045(2) 0.051(2) 0.0357(18) -0.0023(19) 0.0060(16) 0.0001(16)
    C5 0.066(3) 0.048(2) 0.0378(19) -0.004(2) 0.0118(19) 0.0039(17)
    C6 0.067(3) 0.051(2) 0.042(2) 0.000(2) 0.017(2) 0.0039(18)
    C7 0.076(3) 0.052(2) 0.039(2) 0.000(2) 0.013(2) 0.0023(17)
    C8 0.041(2) 0.056(2) 0.0367(18) 0.0005(19) 0.0016(16) 0.0010(16)
    C9 0.050(3) 0.061(3) 0.041(2) 0.000(2) 0.0061(18) 0.0071(18)
    C10 0.050(3) 0.081(3) 0.040(2) 0.002(3) 0.0093(19) 0.001(2)
    C11 0.052(3) 0.081(4) 0.054(3) 0.009(3) 0.010(2) -0.015(2)
    C12 0.061(3) 0.059(3) 0.071(3) 0.010(3) 0.013(3) -0.006(2)
    C13 0.057(3) 0.057(3) 0.047(2) 0.006(2) 0.008(2) 0.0071(19)
_geom_special_details
;
 Bond distances, angles etc. have been calculated using the
 rounded fractional coordinates. All su's are estimated
 from the variances of the (full) variance-covariance matrix.
 The cell esds are taken into account in the estimation of
 distances, angles and torsion angles
;
loop_
    _geom_bond_atom_site_label_1
    _geom_bond_atom_site_label_2
    _geom_bond_site_symmetry_1
    _geom_bond_site_symmetry_2
    _geom_bond_distance
    _geom_bond_publ_flag
    Cl1 C1 . . 1.711(4) yes
    Cl2 C2 . . 1.713(5) yes
    Cl3 C9 . . 1.726(6) yes
    S1 C1 . . 1.714(4) yes
    S1 C2 . . 1.703(5) yes
    F1 C11 . . 1.359(6) yes
    O1 C5 . . 1.218(6) yes
    C1 C4 . . 1.359(6) no
    C2 C3 . . 1.337(7) no
    C3 C4 . . 1.434(6) no
    C4 C5 . . 1.490(6) no
    C5 C6 . . 1.453(6) no
    C6 C7 . . 1.303(6) no
    C7 C8 . . 1.453(6) no
    C8 C9 . . 1.395(6) no
    C8 C13 . . 1.394(7) no
    C9 C10 . . 1.383(7) no
    C10 C11 . . 1.355(8) no
    C11 C12 . . 1.364(7) no
    C12 C13 . . 1.375(7) no
    C3 H3A . . 0.9300 no
    C6 H6A . . 0.9300 no
    C7 H7A . . 0.9300 no
    C10 H10A . . 0.9300 no
    C12 H12A . . 0.9300 no
    C13 H13A . . 0.9300 no
loop_
    _geom_angle_atom_site_label_1
    _geom_angle_atom_site_label_2
    _geom_angle_atom_site_label_3
    _geom_angle_site_symmetry_1
    _geom_angle_site_symmetry_2
    _geom_angle_site_symmetry_3
    _geom_angle
    _geom_angle_publ_flag
    C1 S1 C2 . . . 90.3(2) .
    Cl1 C1 S1 . . . 116.2(2) .
    Cl1 C1 C4 . . . 130.6(3) .
    S1 C1 C4 . . . 113.3(3) .
    Cl2 C2 S1 . . . 120.2(3) .
    Cl2 C2 C3 . . . 126.4(4) .
    S1 C2 C3 . . . 113.5(4) .
    C2 C3 C4 . . . 112.5(5) no
    C1 C4 C3 . . . 110.5(4) no
    C1 C4 C5 . . . 130.3(4) no
    C3 C4 C5 . . . 119.2(4) no
    O1 C5 C4 . . . 118.2(4) .
    O1 C5 C6 . . . 121.9(4) .
    C4 C5 C6 . . . 119.9(4) no
    C5 C6 C7 . . . 125.1(4) no
    C6 C7 C8 . . . 126.6(5) no
    C7 C8 C9 . . . 122.1(4) no
    C7 C8 C13 . . . 121.2(4) no
    C9 C8 C13 . . . 116.7(4) no
    Cl3 C9 C8 . . . 120.7(4) .
    Cl3 C9 C10 . . . 117.0(4) .
    C8 C9 C10 . . . 122.2(5) no
    C9 C10 C11 . . . 117.6(4) no
    F1 C11 C10 . . . 118.5(4) .
    F1 C11 C12 . . . 118.2(5) .
    C10 C11 C12 . . . 123.4(5) no
    C11 C12 C13 . . . 118.3(5) no
    C8 C13 C12 . . . 121.8(4) no
    C2 C3 H3A . . . 124.00 no
    C4 C3 H3A . . . 124.00 no
    C5 C6 H6A . . . 117.00 no
    C7 C6 H6A . . . 117.00 no
    C6 C7 H7A . . . 117.00 no
    C8 C7 H7A . . . 117.00 no
    C9 C10 H10A . . . 121.00 no
    C11 C10 H10A . . . 121.00 no
    C11 C12 H12A . . . 121.00 no
    C13 C12 H12A . . . 121.00 no
    C8 C13 H13A . . . 119.00 no
    C12 C13 H13A . . . 119.00 no
loop_
    _geom_torsion_atom_site_label_1
    _geom_torsion_atom_site_label_2
    _geom_torsion_atom_site_label_3
    _geom_torsion_atom_site_label_4
    _geom_torsion_site_symmetry_1
    _geom_torsion_site_symmetry_2
    _geom_torsion_site_symmetry_3
    _geom_torsion_site_symmetry_4
    _geom_torsion
    _geom_torsion_publ_flag
    C2 S1 C1 Cl1 . . . . -178.6(3) no
    C2 S1 C1 C4 . . . . 0.7(4) no
    C1 S1 C2 Cl2 . . . . 179.7(3) no
    C1 S1 C2 C3 . . . . -0.3(4) no
    Cl1 C1 C4 C3 . . . . 178.2(4) no
    Cl1 C1 C4 C5 . . . . -1.8(8) no
    S1 C1 C4 C3 . . . . -0.9(5) no
    S1 C1 C4 C5 . . . . 179.0(4) no
    Cl2 C2 C3 C4 . . . . 179.8(4) no
    S1 C2 C3 C4 . . . . -0.2(6) no
    C2 C3 C4 C1 . . . . 0.7(6) no
    C2 C3 C4 C5 . . . . -179.2(4) no
    C1 C4 C5 O1 . . . . 169.0(5) no
    C1 C4 C5 C6 . . . . -12.0(8) no
    C3 C4 C5 O1 . . . . -11.1(7) no
    C3 C4 C5 C6 . . . . 167.9(4) no
    O1 C5 C6 C7 . . . . -0.5(8) no
    C4 C5 C6 C7 . . . . -179.4(5) no
    C5 C6 C7 C8 . . . . 178.7(5) no
    C6 C7 C8 C9 . . . . 179.5(5) no
    C6 C7 C8 C13 . . . . 0.6(8) no
    C7 C8 C9 Cl3 . . . . 1.2(6) no
    C7 C8 C9 C10 . . . . 179.6(5) no
    C13 C8 C9 Cl3 . . . . -179.9(4) no
    C13 C8 C9 C10 . . . . -1.5(7) no
    C7 C8 C13 C12 . . . . 179.7(5) no
    C9 C8 C13 C12 . . . . 0.8(7) no
    Cl3 C9 C10 C11 . . . . 179.8(4) no
    C8 C9 C10 C11 . . . . 1.4(7) no
    C9 C10 C11 F1 . . . . -179.7(4) no
    C9 C10 C11 C12 . . . . -0.5(8) no
    F1 C11 C12 C13 . . . . 179.0(5) no
    C10 C11 C12 C13 . . . . -0.2(8) no
    C11 C12 C13 C8 . . . . 0.0(8) no
loop_
    _geom_hbond_atom_site_label_D
    _geom_hbond_atom_site_label_H
    _geom_hbond_atom_site_label_A
    _geom_hbond_site_symmetry_A
    _geom_hbond_distance_DH
    _geom_hbond_distance_HA
    _geom_hbond_distance_DA
    _geom_hbond_angle_DHA
    _geom_hbond_publ_flag
    C6 H6A Cl1 . 0.93 2.47 3.207(5) 136 yes
    C10 H10A F1 3_875 0.93 2.54 3.433(6) 160 yes
_iucr_refine_instructions_details
;
TITL mo_ch52_0m in P2(1)/c (RT)
CELL 0.71073   3.95640  13.36690  25.17300  90.0000  93.3628  90.0000
ZERR    4.00   0.00080   0.00240   0.00470   0.0000   0.0039   0.0000
LATT  1
SYMM -X, 0.5+Y, 0.5-Z
SFAC C H O CL S F
UNIT 52 24 4 12 4 4
TEMP 21.000
SIZE 0.136 0.188 0.439
L.S. 10
BOND $H
FMAP 2 1 60
OMIT 1   2   6
OMIT -1   8  17
OMIT 1   4  17
OMIT 1   7  14
OMIT 3   1  13
OMIT 3   0  22
OMIT 3   2   9
OMIT 3   3   1
OMIT 1   9  10
OMIT 1   3  21
ACTA
CONF
PLAN 20
WGHT    0.067300    2.865700
BASF   0.20453
FVAR      10.77215
S1    5    0.227261    0.976003    0.402963    11.00000    0.06073    0.06983 =
         0.04476    0.01379    0.01143   -0.00311
CL1   4    0.357572    0.897052    0.298503    11.00000    0.08552    0.04910 =
         0.06020   -0.00150    0.01695   -0.00298
CL2   4    0.206731    1.141245    0.481020    11.00000    0.10493    0.12121 =
         0.04421   -0.01467    0.02688   -0.00941
CL3   4    1.125548    1.229819    0.106631    11.00000    0.12978    0.06417 =
         0.06943    0.01279    0.04299   -0.00488
F1    6    1.301129    0.888804    0.032840    11.00000    0.09825    0.09648 =
         0.07561   -0.02306    0.02970    0.01334
O1    3    0.624678    1.233160    0.285468    11.00000    0.14114    0.05031 =
         0.06010   -0.00036    0.03667   -0.01068
C1    1    0.366874    0.997376    0.340771    11.00000    0.04329    0.05377 =
         0.03921    0.00644    0.00717    0.00249
C2    1    0.295064    1.098303    0.419224    11.00000    0.05884    0.07787 =
         0.03651   -0.00376    0.00952   -0.00502
C3    1    0.417699    1.152164    0.379938    11.00000    0.05630    0.06005 =
         0.04027   -0.00313    0.00777   -0.00252
AFIX  43
H3A   2    0.467284    1.220049    0.382628    11.00000   -1.20000
AFIX   0
C4    1    0.464253    1.093601    0.333195    11.00000    0.04479    0.05115 =
         0.03568    0.00010    0.00604   -0.00227
C5    1    0.603559    1.142329    0.285919    11.00000    0.06591    0.04816 =
         0.03779    0.00390    0.01184   -0.00429
C6    1    0.714817    1.081316    0.242472    11.00000    0.06657    0.05095 =
         0.04237    0.00388    0.01671    0.00033
AFIX  43
H6A   2    0.693053    1.012312    0.245536    11.00000   -1.20000
AFIX   0
C7    1    0.842705    1.115674    0.199547    11.00000    0.07587    0.05152 =
         0.03868    0.00232    0.01317    0.00000
AFIX  43
H7A   2    0.858851    1.184836    0.196574    11.00000   -1.20000
AFIX   0
C8    1    0.962571    1.057009    0.155884    11.00000    0.04054    0.05557 =
         0.03671    0.00096    0.00159    0.00049
C9    1    1.093212    1.101397    0.111309    11.00000    0.04980    0.06082 =
         0.04061    0.00715    0.00611    0.00047
C10   1    1.209481    1.045686    0.069833    11.00000    0.05007    0.08128 =
         0.03993    0.00085    0.00934    0.00239
AFIX  43
H10A  2    1.300180    1.076397    0.040729    11.00000   -1.20000
AFIX   0
C11   1    1.186546    0.944828    0.073114    11.00000    0.05231    0.08065 =
         0.05409   -0.01494    0.01026    0.00884
C12   1    1.057857    0.896268    0.115069    11.00000    0.06074    0.05898 =
         0.07100   -0.00571    0.01299    0.00988
AFIX  43
H12A  2    1.045515    0.826809    0.115829    11.00000   -1.20000
AFIX   0
C13   1    0.946745    0.952841    0.156253    11.00000    0.05729    0.05744 =
         0.04664    0.00708    0.00839    0.00611
AFIX  43
H13A  2    0.858629    0.920678    0.185140    11.00000   -1.20000
AFIX   0
HKLF 5
REM  mo_ch52_0m in P2(1)/c (RT)
REM R1 =  0.0755 for    2429 Fo > 4sig(Fo)  and  0.1109 for all    3901 data
REM    173 parameters refined using      0 restraints
END
WGHT      0.0673      2.8659
REM Highest difference peak  0.458,  deepest hole -0.480,  1-sigma level  0.083
Q1    1   0.5337  0.9721  0.4006  11.00000  0.05    0.46
Q2    1   0.8922  1.2126  0.0937  11.00000  0.05    0.45
Q3    1  -0.0967  0.9665  0.3837  11.00000  0.05    0.37
Q4    1   0.0602  0.8864  0.2980  11.00000  0.05    0.33
Q5    1   0.5233  0.9068  0.3247  11.00000  0.05    0.33
Q6    1   0.1222  0.9851  0.3619  11.00000  0.05    0.32
Q7    1   0.4823  1.0422  0.3422  11.00000  0.05    0.30
Q8    1   0.4865  1.2362  0.2994  11.00000  0.05    0.29
Q9    1   0.5004  1.1248  0.3026  11.00000  0.05    0.29
Q10   1   0.2944  1.0291  0.4246  11.00000  0.05    0.28
Q11   1   0.4763  1.2034  0.2608  11.00000  0.05    0.26
Q12   1   0.4570  1.1232  0.4575  11.00000  0.05    0.26
Q13   1  -0.0937  1.1419  0.5007  11.00000  0.05    0.25
Q14   1   0.5476  1.1155  0.2594  11.00000  0.05    0.25
Q15   1   0.5595  0.8804  0.2595  11.00000  0.05    0.25
Q16   1   0.6841  1.0996  0.2188  11.00000  0.05    0.25
Q17   1   0.2186  0.9963  0.3596  11.00000  0.05    0.25
Q18   1   0.6516  0.9735  0.3381  11.00000  0.05    0.24
Q19   1   0.5062  1.1262  0.3582  11.00000  0.05    0.24
Q20   1  -0.0985  0.9944  0.4174  11.00000  0.05    0.23
;
