# Supplementary material for: Crystal structure and Hirshfeld surface analysis of (E)-3-(2-chloro-4-fluoro­phen­yl)-1-(2,5-di­chloro­thio­phen-3-yl)prop-2-en-1-one
Source: Acta Crystallogr E Crystallogr Commun. 2018 Jul 24;74(Pt 8):1134–7. doi: 10.1107/S2056989018010216 (PMC6073002; doi:10.1107/S2056989018010216)
Supplement: Supplementary file 2 [file e-74-01134-Isup2.hkl]

# 
# h,k,l, Fc-squared, Fo-squared, sigma(Fo-squared) and status flag 
# 
data_I
_shelx_title ' mo_ch52_0m in P2(1)/c (RT)' 
_shelx_refln_list_code          4 
_shelx_F_calc_maximum      216.40 
_exptl_crystal_F_000       672.00 
_reflns_d_resolution_high  0.7073 
 
loop_ 
 _symmetry_equiv_pos_as_xyz 
 'x, y, z' 
 '-x, y+1/2, -z+1/2' 
 '-x, -y, -z' 
 'x, -y-1/2, z-1/2' 
 
_cell_length_a     3.9564 
_cell_length_b    13.3669 
_cell_length_c    25.1730 
_cell_angle_alpha  90.000 
_cell_angle_beta   93.363 
_cell_angle_gamma  90.000 
 
_shelx_F_squared_multiplier     1.000 
 
loop_ 
 _refln_index_h 
 _refln_index_k 
 _refln_index_l 
 _refln_F_squared_calc 
 _refln_F_squared_meas 
 _refln_F_squared_sigma 
 _refln_observed_status 
   1   0   0      257.65      214.88      8.84 o 
   2   0   0     2887.79     2606.99    127.44 o 
   3   0   0        0.99       21.21      4.99 o 
   4   0   0        0.73        5.19      6.24 o 
   5   0   0       16.88       -4.02      7.76 o 
   1   1   0        2.80        2.28      1.21 o 
   2   1   0     2191.38     2053.93     50.10 o 
   3   1   0        0.35        3.32      2.44 o 
   4   1   0       50.67       58.73      6.82 o 
   5   1   0        2.27        6.61      8.49 o 
   0   2   0     8919.58     9458.62    438.95 o 
   1   2   0       14.50       17.09      4.61 o 
   2   2   0      758.42      674.67     20.87 o 
   3   2   0       37.01       49.74      5.49 o 
   4   2   0       65.61       60.80      6.94 o 
   5   2   0        8.85        6.72      8.68 o 
   1   3   0     3845.77     3781.58    126.11 o 
   2   3   0        0.87       -1.09      1.09 o 
   3   3   0        1.31       11.13      4.13 o 
   4   3   0       14.95       10.01      5.21 o 
   5   3   0        3.35        5.73      9.04 o 
   0   4   0     4945.56     5492.32    145.86 o 
   1   4   0     1061.06     1061.81     36.82 o 
   2   4   0        1.32       -0.56      1.02 o 
   3   4   0       92.92      111.41     18.87 o 
   4   4   0       21.34       25.43     10.25 o 
   5   4   0        8.29       12.66     10.47 o 
   1   5   0      619.00      630.03     13.99 o 
   2   5   0       40.66       50.28      2.45 o 
   3   5   0      187.25      191.73     12.79 o 
   4   5   0       22.13       11.94      5.58 o 
   5   5   0        3.73       -3.73      7.44 o 
   0   6   0     5602.04     6228.94    165.64 o 
   1   6   0       36.99       38.23      8.15 o 
   2   6   0       92.86       90.08     10.32 o 
   3   6   0       68.18       65.28      8.87 o 
   4   6   0        8.83        5.66      5.36 o 
   5   6   0       20.08       22.15      8.26 o 
   1   7   0       28.48       37.88      7.61 o 
   2   7   0      751.21      655.42     25.04 o 
   3   7   0       73.20       78.94     10.10 o 
   4   7   0       21.32       16.68      6.20 o 
   5   7   0        7.88       22.18      7.78 o 
   0   8   0     3567.64     3551.65     82.10 o 
   1   8   0      184.61      238.41      9.89 o 
   2   8   0      122.46      111.98      8.30 o 
   3   8   0        1.19        7.72      7.17 o 
   4   8   0       22.94       17.75      7.92 o 
   5   8   0        0.30        3.01      6.89 o 
   1   9   0        5.38       14.32      4.17 o 
   2   9   0        9.39        5.31      3.71 o 
   3   9   0       15.25       29.22      7.39 o 
   4   9   0        9.10        8.64      6.30 o 
   0  10   0      122.23      147.90      5.77 o 
   1  10   0      237.00      242.11      6.70 o 
   2  10   0       11.73        3.71      4.61 o 
   3  10   0       55.12       54.45     17.61 o 
   4  10   0       12.10        4.16      6.36 o 
   1  11   0      437.04      383.73     10.58 o 
   2  11   0        6.07        8.39      3.83 o 
   3  11   0        3.46        9.41      5.66 o 
   4  11   0        4.48       12.06      7.30 o 
   0  12   0        0.10       19.91      7.80 o 
   1  12   0       91.01       80.28      8.93 o 
   2  12   0        7.15        3.42      3.93 o 
   3  12   0        4.76       10.71      6.52 o 
   4  12   0        3.60        9.23      6.99 o 
   1  13   0      174.80      165.63      6.39 o 
   2  13   0        7.81        6.12      3.68 o 
   3  13   0       10.61        8.68      4.84 o 
   4  13   0        0.06        0.36      7.76 o 
   0  14   0      120.35      112.77      9.27 o 
   1  14   0        0.17        5.78      2.38 o 
   2  14   0        1.28       -2.95      2.95 o 
   3  14   0        1.88       -2.53      4.42 o 
   1  15   0        0.01       26.71      5.84 o 
   2  15   0        0.04        3.21      3.65 o 
   3  15   0        6.77        7.46      5.27 o 
   0  16   0      107.92      110.22      8.20 o 
   1  16   0        7.83        7.02      2.93 o 
   2  16   0        2.39        3.24      4.23 o 
   1  17   0        0.16       -1.93      4.78 o 
   2  17   0       10.48        6.40      4.33 o 
   0  18   0       21.55       18.54      7.73 o 
   1  18   0        2.93        0.77      4.71 o 
  -5   1   1        5.11       10.34      9.02 o 
  -4   1   1       63.81       52.50      6.95 o 
  -3   1   1        1.74        2.26      2.22 o 
  -2   1   1       35.20       25.72      2.87 o 
  -1   1   1    14064.39    14809.87    345.73 o 
   0   1   1      536.52      600.14     28.59 o 
   1   1   1       18.64        2.19      1.61 o 
   2   1   1     2063.73     2018.46     49.41 o 
   3   1   1       34.28       58.30      5.86 o 
   4   1   1        3.83       -0.85      3.13 o 
   5   1   1        0.28        1.97      8.07 o 
  -5   2   1        0.09        7.00      8.63 o 
  -4   2   1        0.32        0.88      3.19 o 
  -3   2   1      326.99      368.36     14.93 o 
  -2   2   1       41.14       38.14      5.19 o 
  -1   2   1     2429.80     2533.93     85.26 o 
   0   2   1     2166.81     2613.61     86.42 o 
   1   2   1     2444.81     2699.85     73.62 o 
   2   2   1       44.05       38.75      3.74 o 
   3   2   1       34.18       50.34      5.35 o 
   4   2   1       19.87       25.04      5.04 o 
   5   2   1        3.44       10.25      8.76 o 
  -5   3   1        0.14        1.59      8.26 o 
  -4   3   1       42.43       38.31      7.94 o 
  -3   3   1      173.71      190.27      9.24 o 
  -2   3   1        7.58        2.83      1.84 o 
  -1   3   1       15.12       11.02      3.83 o 
   0   3   1      201.42      225.70      4.91 o 
   1   3   1      463.37      488.12     14.37 o 
   2   3   1       45.91       78.88      3.95 o 
   4   3   1       44.45       48.85      8.45 o 
   5   3   1        4.59        4.87      9.20 o 
  -5   4   1        8.14       -6.70      9.01 o 
  -4   4   1       65.10       51.86      8.85 o 
  -3   4   1       28.68       24.35      4.11 o 
  -2   4   1       37.23       35.80      4.07 o 
  -1   4   1       61.84       60.79     10.64 o 
   0   4   1     2768.92     3156.15     54.82 o 
   1   4   1      418.60      436.77     16.34 o 
   2   4   1       53.78       46.98      2.76 o 
   3   4   1       54.63       66.92      4.87 o 
   4   4   1        1.72       -1.86      4.45 o 
   5   4   1        1.09       -2.66      7.30 o 
  -5   5   1        1.63        2.27      6.27 o 
  -4   5   1       23.89       39.18      8.15 o 
  -3   5   1      123.34      160.52     13.37 o 
  -2   5   1      916.29      818.46     21.42 o 
  -1   5   1      142.23      130.40      6.23 o 
   0   5   1      337.58      369.36      8.02 o 
   1   5   1       27.77       49.90      5.34 o 
   2   5   1      267.43      239.32      6.56 o 
   3   5   1       88.85       88.11      9.69 o 
   4   5   1       14.13       19.30      8.55 o 
   5   5   1        0.38        6.42      7.36 o 
  -5   6   1        6.82        1.73      6.75 o 
  -4   6   1        5.86        9.71      5.77 o 
  -3   6   1      410.23      484.84     23.48 o 
  -2   6   1       63.77       58.13      4.79 o 
  -1   6   1     3730.52     3461.24     71.66 o 
   0   6   1       91.28       75.99      3.56 o 
   1   6   1     2413.93     2554.60     72.30 o 
   2   6   1      267.64      228.91      6.36 o 
   3   6   1        0.86        1.51      3.72 o 
   4   6   1       25.91       13.84      9.66 o 
   5   6   1        3.50        0.72      6.98 o 
  -5   7   1        2.09        0.25      6.26 o 
  -4   7   1       33.89       53.70      9.31 o 
  -3   7   1       14.86       19.86      6.15 o 
  -2   7   1       29.91       37.56      8.38 o 
  -1   7   1      242.58      242.08      6.59 o 
   0   7   1     4594.49     4892.67    130.02 o 
   1   7   1      565.48      573.26     13.41 o 
   2   7   1      315.44      290.84     13.09 o 
   3   7   1       94.96      106.80     14.69 o 
   4   7   1        3.64        2.64      5.38 o 
   5   7   1       11.88       16.33      7.87 o 
  -5   8   1        0.18        0.10      6.65 o 
  -4   8   1       54.13       53.12      9.25 o 
  -3   8   1      338.28      358.72     20.98 o 
  -2   8   1      134.96      145.36      9.60 o 
  -1   8   1      283.10      279.29      6.88 o 
   0   8   1      285.77      328.17      6.71 o 
   1   8   1      273.04      267.95      7.38 o 
   2   8   1        0.14       -1.82      1.82 o 
   3   8   1        0.09        3.21      4.64 o 
   4   8   1       26.82       16.05      6.93 o 
   5   8   1       11.05        4.87      9.78 o 
  -4   9   1       21.65       14.50      9.58 o 
  -3   9   1       34.04       32.64      7.57 o 
  -2   9   1        1.16       -0.59      3.00 o 
  -1   9   1      902.88      824.05     17.26 o 
   0   9   1        5.62        1.20      1.04 o 
   1   9   1       67.91       64.33      6.00 o 
   2   9   1       60.49       69.06      6.68 o 
   3   9   1      114.29      113.38     12.31 o 
   4   9   1       43.43       43.67      9.25 o 
  -4  10   1       11.30        8.45      5.83 o 
  -3  10   1       10.08        9.58      7.47 o 
  -2  10   1        5.67        1.04      4.54 o 
  -1  10   1       87.54      121.56      5.11 o 
   0  10   1        2.10        6.44      1.41 o 
   1  10   1      311.86      267.77      7.14 o 
   2  10   1       86.32       89.85     12.63 o 
   3  10   1       10.47       17.58      6.46 o 
   4  10   1       23.69       30.50      8.51 o 
  -4  11   1        5.56        2.90      5.87 o 
  -3  11   1       56.80       69.99     10.60 o 
  -2  11   1      180.26      165.16     10.19 o 
  -1  11   1       13.28       12.19      6.81 o 
   0  11   1      160.09      155.65      4.77 o 
   1  11   1      108.27       99.99      4.96 o 
   2  11   1      138.11      148.43     18.98 o 
   3  11   1       58.53       58.33      9.94 o 
   4  11   1       11.00        8.01      7.64 o 
  -4  12   1        8.44        9.45      6.80 o 
  -3  12   1        7.01        2.74      5.81 o 
  -2  12   1       21.65       22.01      3.98 o 
  -1  12   1        2.21        6.75      2.09 o 
   0  12   1     1109.54     1059.68     21.98 o 
   1  12   1      123.62      122.34      5.63 o 
   2  12   1        2.70       13.66      4.41 o 
   3  12   1       66.35       61.99     10.41 o 
   4  12   1        1.69       -0.23      6.54 o 
  -4  13   1        2.16        4.12      8.14 o 
  -3  13   1        1.40        4.28      4.32 o 
  -2  13   1       38.46       44.33      5.05 o 
  -1  13   1        1.12       18.50      3.49 o 
   0  13   1        0.93        4.20      1.88 o 
   1  13   1       44.43       41.69      4.21 o 
   2  13   1       77.99       86.04      8.09 o 
   3  13   1        7.45        6.33      5.70 o 
   4  13   1        4.80       -0.77      7.02 o 
  -3  14   1        0.01       -1.78      4.85 o 
  -2  14   1        1.32        0.65      3.12 o 
  -1  14   1       72.79       70.29      5.36 o 
   0  14   1       15.88       17.63      2.46 o 
   1  14   1       41.26       48.53      5.46 o 
   2  14   1       43.27       43.36      5.23 o 
   3  14   1        5.48       -2.91      4.53 o 
  -3  15   1        1.37       11.81      5.60 o 
  -2  15   1        0.47       -0.38      3.13 o 
  -1  15   1      174.37      154.43      9.57 o 
   0  15   1        2.16        1.59      2.20 o 
   1  15   1       10.81       10.23      4.95 o 
   2  15   1        7.12       -0.29      3.29 o 
   3  15   1        4.68        6.50      5.37 o 
  -2  16   1        1.44       -2.97      3.77 o 
  -1  16   1       11.59       12.21      3.19 o 
   0  16   1        3.77        2.84      2.28 o 
   1  16   1       30.99       32.02      4.47 o 
   2  16   1        0.00        2.00      4.16 o 
  -2  17   1        2.12        0.79      4.46 o 
  -1  17   1        1.69        0.22      2.92 o 
   0  17   1       45.05       49.15      5.14 o 
   1  17   1        5.37        4.71      4.15 o 
   2  17   1        0.01        0.01      4.20 o 
  -1  18   1        0.35       -0.74      4.11 o 
   0  18   1       18.20       14.56      6.23 o 
   1  18   1        1.70        6.28     10.95 o 
  -5   0   2        4.26        6.74      8.35 o 
  -4   0   2      132.15      112.39     16.41 o 
  -3   0   2      170.47      168.42     10.26 o 
  -2   0   2        0.30       -2.72      2.72 o 
  -1   0   2      763.38      826.01     28.93 o 
   0   0   2       41.88       38.05      2.48 o 
   1   0   2     9688.13    10248.79    339.06 o 
   2   0   2     6520.01     6233.91    304.92 o 
   3   0   2      737.81      780.03     30.72 o 
   4   0   2       40.31       32.70      6.89 o 
   5   0   2       17.31       20.76      7.21 o 
  -5   1   2        0.44       12.32      9.90 o 
  -4   1   2       21.18       21.81      4.92 o 
  -3   1   2       49.18       56.13      4.76 o 
  -2   1   2        3.83        0.25      2.15 o 
  -1   1   2      715.20      668.47     16.78 o 
   0   1   2      279.87      238.24     20.82 o 
   1   1   2    15884.82    16534.73    386.19 o 
   2   1   2      182.22      198.79      8.32 o 
   3   1   2        1.02       14.85      2.86 o 
   4   1   2       46.50       48.93      6.18 o 
   5   1   2        1.91       -6.80      6.89 o 
  -5   2   2        0.48        3.75      8.33 o 
  -4   2   2        0.84        2.65      3.41 o 
  -3   2   2       47.43       42.69      4.14 o 
  -2   2   2      403.67      358.60     12.25 o 
  -1   2   2     6841.07     7027.06    233.22 o 
   0   2   2        0.71       -1.04      1.04 o 
   1   2   2     3172.84     3137.72     74.09 o 
   2   2   2       29.64       37.05      3.70 o 
   3   2   2       21.07       33.98      3.70 o 
   4   2   2       26.96       18.36      4.59 o 
   5   2   2       11.40        9.65      8.87 o 
  -5   3   2        9.61        6.99      7.87 o 
  -4   3   2       15.04        6.76     13.57 o 
  -3   3   2       90.56      108.98      8.07 o 
  -2   3   2        3.61        1.96      1.34 o 
  -1   3   2     2767.38     2796.35     95.04 o 
   0   3   2      807.27      893.28     17.33 o 
   1   3   2      101.29      142.91     13.64 o 
   2   3   2      442.64      354.87      9.33 o 
   3   3   2       21.70       39.10      3.83 o 
   4   3   2        7.84        4.54      6.02 o 
   5   3   2        0.22       -7.60      7.60 o 
  -5   4   2        0.58        2.78      8.38 o 
  -4   4   2       48.16       51.09     10.51 o 
  -3   4   2       51.80       60.85      6.57 o 
  -2   4   2       30.49       23.49      4.67 o 
  -1   4   2       57.38       60.43      4.11 o 
   0   4   2        5.40        7.56      0.91 o 
   1   4   2      475.79      497.87     13.03 o 
   2   4   2      158.86      133.76      4.81 o 
   3   4   2       48.14       46.80      4.10 o 
   4   4   2        4.63        2.32      5.34 o 
   5   4   2        6.36        6.53      7.19 o 
  -5   5   2        5.67       11.54      8.93 o 
  -4   5   2        8.93        6.56      5.56 o 
  -3   5   2       31.13       50.46      7.64 o 
  -2   5   2        6.21        1.40      2.06 o 
  -1   5   2     1076.79     1024.27     22.08 o 
   0   5   2     5151.97     5696.13    107.07 o 
   1   5   2       11.87       15.27      3.26 o 
   2   5   2      455.97      381.19      9.70 o 
   3   5   2        1.65        6.87      4.41 o 
   4   5   2       60.92       42.25      8.24 o 
   5   5   2        6.82        1.06      6.42 o 
  -5   6   2        0.15        3.38      6.39 o 
  -4   6   2       21.89       31.19      8.31 o 
  -3   6   2        0.47        2.15      3.66 o 
  -2   6   2      770.33      757.67     23.50 o 
  -1   6   2     1683.38     1797.42     38.43 o 
   0   6   2     1855.71     2039.89     38.88 o 
   1   6   2      401.24      369.80      8.93 o 
   2   6   2      103.40       97.90      5.44 o 
   3   6   2        0.01       18.86      9.21 o 
   4   6   2        0.68        8.54      5.51 o 
   5   6   2        0.05        9.58      7.20 o 
  -5   7   2        0.00        5.30      6.78 o 
  -4   7   2      112.54       95.56     13.47 o 
  -3   7   2        0.38       11.24      8.37 o 
  -2   7   2      382.13      326.17     17.86 o 
  -1   7   2      334.04      321.18     15.31 o 
   0   7   2        0.34        0.87      1.40 o 
   1   7   2     1275.71     1265.44     27.47 o 
   2   7   2       15.48        2.90      3.40 o 
   3   7   2        6.44       22.17      5.95 o 
   4   7   2       60.94       50.40     12.61 o 
   5   7   2        3.35       11.50      7.41 o 
  -5   8   2        0.74       -3.07      5.74 o 
  -4   8   2      111.90      104.52     12.44 o 
  -3   8   2       42.56       56.64      9.05 o 
  -2   8   2       18.37        6.67      5.10 o 
  -1   8   2       44.24       48.01      5.53 o 
   0   8   2        0.85       -0.97      0.97 o 
   1   8   2      515.64      498.62     12.10 o 
   2   8   2      193.69      190.66     11.92 o 
   3   8   2       64.31       74.55     10.01 o 
   4   8   2        0.58       -1.35      4.56 o 
   5   8   2        9.02        2.22      7.14 o 
  -4   9   2       55.28       39.28      9.05 o 
  -3   9   2      113.35      115.19     13.53 o 
  -2   9   2      166.22      165.98      9.06 o 
  -1   9   2       71.37       78.03      3.41 o 
   0   9   2      194.60      162.98      4.19 o 
   1   9   2       72.62       79.79      7.69 o 
   2   9   2       35.54       36.63      4.92 o 
   3   9   2        6.30       67.20      9.57 o 
   4   9   2        5.40        1.42      6.46 o 
  -4  10   2       24.88       17.57      7.51 o 
  -3  10   2       22.12       26.60      7.33 o 
  -2  10   2      345.48      297.30     12.74 o 
  -1  10   2       71.45       84.26      5.45 o 
   0  10   2      348.92      372.55      7.73 o 
   1  10   2      288.03      342.06     15.48 o 
   2  10   2       13.87        9.72      3.99 o 
   3  10   2        4.49       29.08      7.20 o 
   4  10   2        7.02        3.53     10.94 o 
  -4  11   2        3.81        6.19      6.56 o 
  -3  11   2       40.30       46.39     14.77 o 
  -2  11   2       48.47       41.20      5.81 o 
  -1  11   2       27.16       34.02      3.24 o 
   0  11   2      393.96      397.79      8.95 o 
   1  11   2       54.79       62.63      4.30 o 
   2  11   2      118.55      122.17      8.80 o 
   3  11   2        0.14        1.12      6.73 o 
   4  11   2        0.93        8.50      7.44 o 
  -4  12   2        2.32       -6.76      8.85 o 
  -3  12   2        0.01       -3.14      3.77 o 
  -2  12   2      108.73      101.53      6.94 o 
  -1  12   2        6.72       15.93      3.43 o 
   0  12   2       71.00       80.98      4.34 o 
   1  12   2       37.14       41.91      3.43 o 
   2  12   2        2.73        6.76      3.61 o 
   3  12   2        0.25       -3.99      4.42 o 
   4  12   2        8.96       10.26      7.39 o 
  -4  13   2        7.49        8.68      8.48 o 
  -3  13   2        1.34       10.12      4.94 o 
  -2  13   2        3.95        3.90      3.15 o 
  -1  13   2        5.92        5.33      2.18 o 
   0  13   2      103.63      112.78      6.13 o 
   1  13   2        0.00       -0.76      1.90 o 
   2  13   2      110.33      116.02      9.37 o 
   3  13   2        0.65        8.09      5.36 o 
   4  13   2        0.18       -0.97     10.75 o 
  -3  14   2        4.49        2.15      4.94 o 
  -2  14   2        2.88        1.20      3.10 o 
  -1  14   2       13.75       28.28      3.65 o 
   0  14   2       23.62       31.10      3.40 o 
   1  14   2       31.24       43.76      4.20 o 
   2  14   2        5.67        8.05      3.68 o 
   3  14   2        2.54        6.13      5.02 o 
  -3  15   2        0.00       -4.92      5.07 o 
  -2  15   2        4.59        3.36      3.61 o 
  -1  15   2        8.84       10.44      3.09 o 
   0  15   2        0.46        1.15      2.15 o 
   1  15   2       20.39       16.37      3.24 o 
   2  15   2       13.43       12.20      3.91 o 
   3  15   2        0.25        1.74      5.03 o 
  -2  16   2       11.42       14.14      4.94 o 
  -1  16   2        1.93        3.34      3.34 o 
   0  16   2        2.21        3.90      3.26 o 
   1  16   2       22.89       23.50      3.89 o 
   2  16   2        9.47       10.75      4.79 o 
  -2  17   2        0.53       -3.33      3.87 o 
  -1  17   2        9.78        7.79      4.46 o 
   0  17   2        2.28        5.09      3.15 o 
   1  17   2        4.35       12.23      4.20 o 
   2  17   2        2.96        9.64      4.48 o 
  -1  18   2        1.19       10.11      7.27 o 
   0  18   2        2.81        1.57      4.49 o 
   1  18   2        0.55        0.41      4.30 o 
  -5   1   3       24.07        7.04      9.06 o 
  -4   1   3      117.30      110.36      9.06 o 
  -3   1   3       94.22      109.15      6.58 o 
  -2   1   3      116.43      118.42      6.81 o 
  -1   1   3      394.63      361.09      9.87 o 
   0   1   3      598.97      659.10     18.42 o 
   1   1   3    46827.25    48371.90   1012.53 o 
   2   1   3     1201.18     1085.29     32.33 o 
   3   1   3      534.64      501.32     15.24 o 
   4   1   3        5.69        7.51      3.65 o 
   5   1   3        2.93        5.53      5.93 o 
  -5   2   3       13.17       13.88      9.97 o 
  -4   2   3       21.50       31.18      5.34 o 
  -3   2   3       28.69       32.84      3.64 o 
  -2   2   3       94.50       96.24      9.01 o 
  -1   2   3     4184.28     4217.15    114.22 o 
   0   2   3      337.34      402.14      7.62 o 
   1   2   3     6525.36     6194.92    145.32 o 
   2   2   3      211.38      186.96      5.89 o 
   3   2   3       75.09      125.96      9.22 o 
   4   2   3       70.24       76.34      6.44 o 
   5   2   3        2.74       15.49      9.88 o 
  -5   3   3        3.43       16.80     10.56 o 
  -4   3   3       15.27       14.75      9.40 o 
  -3   3   3      995.03      942.73     30.18 o 
  -2   3   3      657.08      634.71     17.04 o 
  -1   3   3     1073.15     1019.27     29.35 o 
   0   3   3      676.60      741.85     12.55 o 
   1   3   3      488.21      552.15     16.31 o 
   2   3   3      664.38      691.09     18.54 o 
   3   3   3       29.92       27.85      2.97 o 
   4   3   3       15.85        7.31      3.96 o 
   5   3   3        0.00       -7.33      7.33 o 
  -5   4   3        7.27       -2.68      9.27 o 
  -4   4   3        6.84        3.50      5.89 o 
  -3   4   3      103.98      116.32      7.60 o 
  -2   4   3        0.37       -0.45      1.63 o 
  -1   4   3      342.86      369.81     10.88 o 
   0   4   3     1415.33     1530.12     27.31 o 
   1   4   3      451.15      740.77     25.64 o 
   2   4   3      526.57      558.47     14.97 o 
   3   4   3       75.48       74.79      5.21 o 
   4   4   3       32.04       16.31      6.16 o 
   5   4   3        0.19       -5.77      5.77 o 
  -5   5   3        0.40       -0.90      6.00 o 
  -4   5   3       32.43       35.01      7.63 o 
  -3   5   3       53.77      106.94     11.09 o 
  -2   5   3       44.71       56.06      7.26 o 
  -1   5   3     2035.05     2046.96     42.90 o 
   0   5   3      183.10      173.10      4.35 o 
   1   5   3      165.03      356.63     15.10 o 
   2   5   3        4.96        5.81      3.94 o 
   3   5   3        2.00       -0.31      3.10 o 
   4   5   3       29.43       29.39      7.03 o 
   5   5   3        1.28        4.19      6.99 o 
  -5   6   3        0.07       -1.68      6.17 o 
  -4   6   3       20.56       24.21      7.25 o 
  -3   6   3        2.87       -2.32      3.52 o 
  -2   6   3      848.27      744.37     31.43 o 
  -1   6   3        0.01        1.97      2.08 o 
   0   6   3      395.66      387.14      8.37 o 
   1   6   3     1057.10      978.33     19.46 o 
   2   6   3        6.47        0.14      1.57 o 
   3   6   3        9.95       10.18      3.73 o 
   4   6   3        4.23        5.37      5.82 o 
   5   6   3        1.12        7.32      6.91 o 
  -5   7   3        3.50       16.49      7.48 o 
  -4   7   3       34.86       29.21     15.00 o 
  -3   7   3       29.28       68.06     13.30 o 
  -2   7   3        0.15       -2.77      4.20 o 
  -1   7   3       11.67       24.46      3.18 o 
   0   7   3       22.27       50.95      2.44 o 
   1   7   3       70.52       96.02      7.07 o 
   2   7   3      367.02      356.65     15.25 o 
   3   7   3       59.04       86.12     10.51 o 
   4   7   3        0.44       -5.18      5.18 o 
   5   7   3        0.01        3.21      7.03 o 
  -5   8   3        3.42       -0.25      6.61 o 
  -4   8   3       14.93       21.67      9.99 o 
  -3   8   3       10.11        1.68      4.86 o 
  -2   8   3      529.79      489.52     20.18 o 
  -1   8   3      199.75      218.95      9.47 o 
   0   8   3     1382.77     1379.47     25.28 o 
   1   8   3        0.04        2.34      2.37 o 
   2   8   3        4.36        3.88      3.17 o 
   3   8   3       19.57       54.83      8.57 o 
   4   8   3        9.72        3.13      4.90 o 
  -4   9   3        8.60       13.62      6.08 o 
  -3   9   3      175.41      181.84     16.10 o 
  -2   9   3      245.42      239.80     10.89 o 
  -1   9   3       30.83       35.38      2.55 o 
   0   9   3      674.58      674.90     12.44 o 
   1   9   3      609.42      634.11     15.14 o 
   2   9   3      127.12      117.06     12.21 o 
   3   9   3       58.74       97.54     11.78 o 
   4   9   3       13.37        8.66      6.58 o 
  -4  10   3       10.19       11.65      6.52 o 
  -3  10   3        0.34       10.56      5.77 o 
  -2  10   3       14.87        6.27      3.79 o 
  -1  10   3      589.83      586.05     14.50 o 
   0  10   3       11.36       10.33      2.03 o 
   1  10   3       75.23       88.15      5.75 o 
   2  10   3       63.95       69.86      6.77 o 
   3  10   3        0.37       13.83      7.01 o 
   4  10   3        9.49       -3.40      5.56 o 
  -4  11   3        9.39        8.98      6.18 o 
  -3  11   3        0.59       14.62      6.38 o 
  -2  11   3        1.66       -0.76      2.58 o 
  -1  11   3      186.76      180.38      6.49 o 
   0  11   3      502.23      484.49     10.46 o 
   1  11   3      198.70      184.63      6.38 o 
   2  11   3        0.04       -2.24      3.04 o 
   3  11   3        9.81       15.96      9.37 o 
   4  11   3       11.16       12.31      7.35 o 
  -4  12   3        1.65       12.65      7.72 o 
  -3  12   3       31.31       52.67      7.30 o 
  -2  12   3       29.61       28.13      7.04 o 
  -1  12   3      141.71      138.78      7.28 o 
   0  12   3       64.08       67.95      3.97 o 
   1  12   3      225.00      223.82      8.06 o 
   2  12   3      121.45      117.72      9.15 o 
   3  12   3       26.75       20.50      7.58 o 
   4  12   3       20.93       21.57      8.76 o 
  -4  13   3        0.12       -5.31     12.56 o 
  -3  13   3       22.65       20.42      7.17 o 
  -2  13   3        1.42        3.71      3.13 o 
  -1  13   3       26.70       20.04      2.98 o 
   0  13   3        0.64        3.37      1.84 o 
   1  13   3       44.36       45.55      3.71 o 
   2  13   3       66.97       53.93      6.97 o 
   3  13   3        8.37       13.69      7.01 o 
  -3  14   3        0.01       -3.60      4.93 o 
  -2  14   3       14.86       21.76      5.98 o 
  -1  14   3       67.23       82.57      5.73 o 
   0  14   3       10.30       12.23      2.46 o 
   1  14   3        3.93        3.35      2.31 o 
   2  14   3        4.28        3.83      3.50 o 
   3  14   3        0.05       -4.45      4.45 o 
  -3  15   3        0.75       -1.53      5.04 o 
  -2  15   3       21.60       23.35      4.77 o 
  -1  15   3        4.80        3.66      4.85 o 
   0  15   3       36.43       39.60      3.77 o 
   1  15   3       75.18       61.99      4.95 o 
   2  15   3       44.17       34.87      5.44 o 
   3  15   3        1.06       -3.86      5.14 o 
  -2  16   3       21.47       14.74      5.97 o 
  -1  16   3        7.82       12.77      5.29 o 
   0  16   3       74.78       73.52      5.03 o 
   1  16   3        6.13        7.56      3.83 o 
   2  16   3        0.21        3.68      4.01 o 
  -2  17   3        0.08        2.38      4.38 o 
  -1  17   3        4.99        7.55      3.39 o 
   0  17   3       12.62       23.28      4.34 o 
   1  17   3        1.07       15.28      4.83 o 
   2  17   3        7.84        1.61      4.14 o 
  -1  18   3        2.22       -3.58      4.24 o 
   0  18   3       12.09       12.83      5.13 o 
   1  18   3       10.06        9.16      4.86 o 
  -5   0   4        9.55       24.77     10.69 o 
  -4   0   4        6.33        5.89      7.12 o 
  -3   0   4      920.12      949.78     40.40 o 
  -2   0   4      990.98      880.04     32.34 o 
  -1   0   4      390.26      412.40     15.44 o 
   1   0   4    12999.38    13142.87    355.48 o 
   2   0   4     1130.57     1153.27     41.68 o 
   3   0   4      170.84      137.30      9.29 o 
   4   0   4       35.40       37.60      6.93 o 
   5   0   4        0.19       -1.15      5.18 o 
  -5   1   4        0.93        8.19      9.78 o 
  -4   1   4        7.26       13.16      4.39 o 
  -3   1   4       72.18       69.11      5.13 o 
  -2   1   4       45.72       43.72      4.32 o 
  -1   1   4     1927.14     2011.71     48.12 o 
   0   1   4      635.50      654.52     15.76 o 
   1   1   4     1454.56     1521.32     32.97 o 
   2   1   4     1021.24     1025.56     23.66 o 
   3   1   4      369.71      394.12     17.22 o 
   4   1   4        0.48        1.45      2.74 o 
   5   1   4        0.12        1.74      5.28 o 
  -5   2   4       15.22       12.27      9.75 o 
  -4   2   4       24.50       24.81      5.16 o 
  -3   2   4      112.37      120.77      6.43 o 
  -2   2   4      114.80       95.00      6.95 o 
  -1   2   4      760.03      904.56     34.70 o 
   0   2   4     1647.37     1880.70     33.11 o 
   2   2   4      588.83      449.36     13.08 o 
   3   2   4      129.73      157.48      6.29 o 
   4   2   4       40.35       44.31      6.63 o 
   5   2   4        1.65        2.79      8.15 o 
  -5   3   4        0.75        2.53      8.80 o 
  -4   3   4      110.38       97.68     10.88 o 
  -3   3   4      148.38      130.89     10.41 o 
  -2   3   4      262.02      231.38      7.84 o 
  -1   3   4       11.32        8.72      1.53 o 
   0   3   4    11031.89    12135.54    195.81 o 
   1   3   4      232.79      203.07      7.02 o 
   2   3   4     1900.79     1836.21     45.37 o 
   3   3   4      236.69      207.16      7.13 o 
   4   3   4       31.46       34.87      5.53 o 
   5   3   4        0.70        7.11      5.79 o 
  -5   4   4       13.81        3.67      9.96 o 
  -4   4   4        2.25       -0.29      4.89 o 
  -3   4   4       47.48       64.50      7.56 o 
  -2   4   4     3474.48     3073.64    169.55 o 
  -1   4   4     1732.69     1754.97     40.85 o 
   0   4   4    10289.31    10827.66    187.98 o 
   1   4   4      146.97      130.42      4.58 o 
   2   4   4      467.95      230.14     13.82 o 
   3   4   4        6.34       41.98      6.49 o 
   4   4   4        9.88        8.77      6.91 o 
   5   4   4        3.44        3.34      6.08 o 
  -5   5   4        1.09        3.58      6.56 o 
  -4   5   4       25.64       28.49      7.52 o 
  -3   5   4       30.65       34.75      6.85 o 
  -2   5   4        3.14        7.01      1.71 o 
  -1   5   4      732.62      730.65     14.63 o 
   0   5   4     4385.56     4723.55     89.08 o 
   1   5   4       55.08       50.75     12.24 o 
   2   5   4      951.47      911.61     23.88 o 
   3   5   4       39.27       42.61      7.14 o 
   4   5   4       31.08       32.90      7.90 o 
   5   5   4        1.88       -4.88      5.94 o 
  -5   6   4       12.14       -1.96      6.17 o 
  -4   6   4       10.00       14.56      6.17 o 
  -3   6   4      129.23      122.95     11.87 o 
  -2   6   4       72.84       70.86      5.48 o 
  -1   6   4        0.45        1.44      2.27 o 
   0   6   4       27.90       32.68      1.66 o 
   1   6   4     5376.83     5312.78    110.79 o 
   2   6   4      335.60      334.91     11.45 o 
   3   6   4       24.28       66.82      8.76 o 
   4   6   4        9.75       19.29      7.00 o 
   5   6   4        0.04       -0.91      8.14 o 
  -5   7   4        0.45        2.32      6.23 o 
  -4   7   4        1.37        4.39      5.73 o 
  -3   7   4      126.57      119.73     14.66 o 
  -2   7   4      521.01      477.79     19.55 o 
  -1   7   4     2538.27     2360.76     45.15 o 
   0   7   4     1917.18     1927.45     32.28 o 
   1   7   4     1020.06      982.17     21.62 o 
   2   7   4      381.21      331.73     15.68 o 
   3   7   4       11.52        7.93      5.22 o 
   4   7   4        4.62       -0.50      5.07 o 
   5   7   4        1.41        0.22      7.01 o 
  -5   8   4        3.12       -0.94      7.12 o 
  -4   8   4       16.01       11.05      6.69 o 
  -3   8   4       36.61       38.52     12.56 o 
  -2   8   4       90.74       85.00      7.57 o 
  -1   8   4       60.07       61.78      3.05 o 
   0   8   4       39.19       50.36      2.38 o 
   1   8   4        2.30       -2.91      3.20 o 
   2   8   4       60.94       64.13      9.11 o 
   3   8   4        7.73        3.02      4.89 o 
   4   8   4        2.73        4.76      5.19 o 
  -4   9   4       11.47        6.02      5.89 o 
  -3   9   4      274.87      247.10     16.45 o 
  -2   9   4       67.70       60.26      7.02 o 
  -1   9   4      432.19      464.98      9.97 o 
   0   9   4      677.14      666.07     14.40 o 
   1   9   4      192.67      176.19      5.73 o 
   2   9   4       36.33       33.76      6.00 o 
   3   9   4       30.62       40.06      8.01 o 
   4   9   4        0.18        7.61      6.33 o 
  -4  10   4        6.34        1.68      5.31 o 
  -3  10   4      103.84       95.47     11.81 o 
  -2  10   4      311.00      294.81     10.57 o 
  -1  10   4      209.75      165.63      6.34 o 
   0  10   4        7.41        5.83      1.45 o 
   1  10   4      184.18      229.28     14.29 o 
   2  10   4      257.23      249.79     11.42 o 
   3  10   4        9.23       18.18     14.18 o 
   4  10   4        3.14       -2.66      5.84 o 
  -4  11   4       26.16       23.63      8.67 o 
  -3  11   4        9.54        2.34      5.27 o 
  -2  11   4        4.18        3.63      2.73 o 
  -1  11   4       24.51       38.41      3.34 o 
   0  11   4       89.71       86.51      3.97 o 
   1  11   4      187.18      180.26      6.33 o 
   2  11   4        1.63        2.06      4.82 o 
   3  11   4       41.51       32.62      8.14 o 
   4  11   4        2.88        9.94      7.54 o 
  -4  12   4        5.80        6.06      6.92 o 
  -3  12   4        3.96        4.58      4.47 o 
  -2  12   4       47.02       47.39      4.93 o 
  -1  12   4        0.52       20.11      6.35 o 
   0  12   4        0.16       -1.53      1.53 o 
   1  12   4       18.77       18.17      2.57 o 
   2  12   4       10.65       10.26      4.32 o 
   3  12   4        0.14        1.73      5.20 o 
   4  12   4        3.64       14.11      7.78 o 
  -4  13   4       15.93       23.50      8.97 o 
  -3  13   4       17.49        9.74      5.40 o 
  -2  13   4        2.67        2.22      2.93 o 
  -1  13   4       41.56       46.66      4.12 o 
   0  13   4       16.38       20.52      2.52 o 
   1  13   4       20.79       41.94      6.02 o 
   2  13   4        8.23        8.64      4.50 o 
   3  13   4       40.35       53.21     10.75 o 
  -3  14   4       11.75       15.17      5.64 o 
  -2  14   4        9.19        7.98      4.35 o 
  -1  14   4        1.56        0.53      2.51 o 
   0  14   4       10.60        9.95      3.62 o 
   1  14   4       99.85       73.23      5.17 o 
   2  14   4       21.22       18.79      6.16 o 
   3  14   4        2.59        2.47      6.89 o 
  -3  15   4        0.16        7.28      5.58 o 
  -2  15   4        9.16       14.37      4.12 o 
  -1  15   4        1.41        8.99      2.91 o 
   0  15   4       74.37       66.94      4.67 o 
   1  15   4        0.00       -1.15      2.24 o 
   2  15   4        0.93        0.04      3.57 o 
   3  15   4        4.54       -4.82      4.87 o 
  -2  16   4        1.35        5.58      4.46 o 
  -1  16   4        1.91        0.81      2.88 o 
   0  16   4       10.76       17.07      2.89 o 
   1  16   4        0.59        5.30      3.40 o 
   2  16   4        3.68        8.26      4.28 o 
  -2  17   4        2.82        3.89      5.37 o 
  -1  17   4       41.66       46.76      5.07 o 
   0  17   4       16.88       10.62      4.73 o 
   1  17   4        0.09        2.23      4.11 o 
   2  17   4        2.15        4.48      4.35 o 
  -1  18   4        7.79       10.71      4.98 o 
   0  18   4        5.54       -0.51      4.03 o 
   1  18   4       34.07       68.44     11.20 o 
  -5   1   5        5.25        8.17      9.56 o 
  -4   1   5      129.35      148.65     12.00 o 
  -3   1   5      253.45      284.39     17.12 o 
  -2   1   5       20.97       23.16      2.62 o 
  -1   1   5     1777.23     1810.30     43.56 o 
   0   1   5     1957.61     2050.84     38.38 o 
   1   1   5      434.50      460.40     10.94 o 
   2   1   5     1669.46     1666.99     37.13 o 
   3   1   5       16.76      124.48     13.14 o 
   4   1   5       66.30       58.21      5.11 o 
   5   1   5        1.35        9.24      6.16 o 
  -5   2   5        4.64       11.00      9.72 o 
  -4   2   5       26.39       30.22      6.14 o 
  -3   2   5      291.35      294.16     10.11 o 
  -2   2   5     1323.70     1225.05     35.66 o 
  -1   2   5     1438.03     1475.78     40.98 o 
   0   2   5      187.06      213.33      4.72 o 
   1   2   5        0.36        0.20      0.76 o 
   2   2   5     3843.39     3710.00     79.61 o 
   3   2   5      206.58      224.08      7.70 o 
   4   2   5       23.62       31.54      4.46 o 
   5   2   5        3.14        3.36      6.20 o 
  -5   3   5       21.01       21.61     10.27 o 
  -4   3   5        8.92        2.17      4.89 o 
  -3   3   5        8.97       14.37      3.81 o 
  -2   3   5      182.50      169.75      6.01 o 
  -1   3   5       38.96       47.98      1.69 o 
   0   3   5     9824.75    10441.91    181.21 o 
   1   3   5      511.72      552.24     43.57 o 
   2   3   5      713.32      642.33     17.63 o 
   3   3   5       75.64      107.68      5.35 o 
   4   3   5       19.60       16.22      9.78 o 
   5   3   5        2.43       -1.84      5.02 o 
  -5   4   5        5.41        5.76      9.39 o 
  -4   4   5       15.66        9.76      5.92 o 
  -3   4   5        4.18        9.57      3.26 o 
  -2   4   5      167.22      184.15      8.09 o 
  -1   4   5       19.47       24.66      1.66 o 
   0   4   5       17.20       26.20      1.54 o 
   1   4   5       28.57       36.06      4.72 o 
   2   4   5        4.14        5.81      3.10 o 
   3   4   5       53.76       66.21      4.92 o 
   4   4   5       48.92       55.96      8.95 o 
   5   4   5       10.50        4.82      5.11 o 
  -5   5   5       16.90       -2.94      8.17 o 
  -4   5   5       16.25       12.84      6.67 o 
  -3   5   5       22.59       18.77     11.04 o 
  -2   5   5       70.53       89.19      4.28 o 
  -1   5   5      981.92      985.16     19.20 o 
   0   5   5     1465.93     1531.37     27.29 o 
   1   5   5       13.38        9.95      1.51 o 
   2   5   5      135.69       97.27      6.76 o 
   3   5   5        1.04        8.38      3.09 o 
   4   5   5        9.90        7.56      5.57 o 
   5   5   5        1.46       -2.09      5.13 o 
  -5   6   5        0.15       -5.71      5.71 o 
  -4   6   5        0.36       -0.11      4.93 o 
  -3   6   5       16.90       24.16      5.72 o 
  -2   6   5       46.24       52.22      4.72 o 
  -1   6   5      126.92      148.85      4.89 o 
   0   6   5       16.15       21.42      1.38 o 
   1   6   5      985.08     1010.36     25.27 o 
   2   6   5       99.67       62.59      6.05 o 
   3   6   5        1.97        3.98      4.46 o 
   4   6   5        3.60       -6.04      6.04 o 
   5   6   5        3.87        3.26      5.31 o 
  -5   7   5        0.82       -0.19      6.84 o 
  -4   7   5       18.28       10.50      6.61 o 
  -3   7   5      202.80      198.45     14.47 o 
  -2   7   5       12.56        4.05      3.38 o 
  -1   7   5      192.92      202.51      7.85 o 
   0   7   5      966.82     1166.62     20.08 o 
   1   7   5        3.69        4.17      3.19 o 
   2   7   5       37.62       52.12      8.99 o 
   3   7   5        4.17        7.61      4.88 o 
   4   7   5       13.67        9.69      5.64 o 
   5   7   5        0.01        0.21      5.21 o 
  -5   8   5        0.28        3.53      7.02 o 
  -4   8   5        0.24        0.00      5.51 o 
  -3   8   5      293.80      279.73     17.18 o 
  -2   8   5      136.14      137.19     15.43 o 
  -1   8   5      656.28      640.61     12.39 o 
   0   8   5      148.76      145.74      4.40 o 
   1   8   5      421.60      419.30      9.49 o 
   2   8   5      172.74      164.12      9.44 o 
   3   8   5       52.88       60.55      7.55 o 
   4   8   5        1.70       -1.03      6.40 o 
  -4   9   5       18.95       10.73      6.53 o 
  -3   9   5      197.98      177.41     15.74 o 
  -2   9   5      308.20      349.98     11.80 o 
  -1   9   5       18.40       29.74      3.32 o 
   0   9   5     1319.27     1329.71     26.79 o 
   1   9   5      110.85      138.95      4.92 o 
   2   9   5        5.71       11.72      3.63 o 
   3   9   5        2.07        2.29      4.54 o 
   4   9   5       25.17       12.27      6.46 o 
  -4  10   5       10.11        8.39      6.32 o 
  -3  10   5       40.71       46.74      8.88 o 
  -2  10   5      594.65      543.43     16.31 o 
  -1  10   5      413.25      402.35      9.47 o 
   0  10   5        0.02        0.18      0.97 o 
   1  10   5      413.51      488.18     25.08 o 
   2  10   5      102.77      110.92      8.24 o 
   3  10   5       31.48       33.11      7.93 o 
   4  10   5        7.51       12.58      7.26 o 
  -4  11   5        0.24        5.43      8.71 o 
  -3  11   5       34.05       36.82      6.14 o 
  -2  11   5       84.33       95.19      7.80 o 
  -1  11   5        3.69       10.31      3.56 o 
   0  11   5       90.33       86.15      3.92 o 
   1  11   5      162.84      154.28      5.77 o 
   2  11   5        7.07       10.82      4.13 o 
   3  11   5        5.76        5.85      5.26 o 
   4  11   5        2.98       -0.38      6.87 o 
  -4  12   5       14.35       14.18      7.58 o 
  -3  12   5        5.20        4.98      6.67 o 
  -2  12   5        9.11       14.11      3.77 o 
  -1  12   5        4.34        1.43      1.96 o 
   0  12   5       15.22        7.00      2.52 o 
   1  12   5       49.71       50.84      3.67 o 
   2  12   5        0.22       -1.07      3.22 o 
   3  12   5       13.57       19.36      8.42 o 
   4  12   5        9.81        1.78      7.11 o 
  -4  13   5        0.22       -1.52     10.25 o 
  -3  13   5        7.65       13.32      8.13 o 
  -2  13   5       43.28       46.86      6.73 o 
  -1  13   5      194.22      190.00      7.15 o 
   0  13   5      117.34      124.66      5.08 o 
   1  13   5        1.14        2.64      1.83 o 
   2  13   5        0.49       -4.58      4.58 o 
   3  13   5       14.06       41.50      9.99 o 
  -3  14   5        0.67       -1.37      4.77 o 
  -2  14   5       31.53       41.69      5.26 o 
  -1  14   5        7.45        5.27      2.70 o 
   0  14   5        0.20       -0.91      1.83 o 
   1  14   5        2.35        2.65      2.23 o 
   2  14   5       58.52       58.93      7.34 o 
   3  14   5        9.61        8.60      5.33 o 
  -3  15   5        6.21        4.72      4.93 o 
  -2  15   5       34.03       48.25      8.21 o 
  -1  15   5        0.08        7.44      3.00 o 
   0  15   5      119.75      118.74      5.56 o 
   1  15   5        0.07        3.63      2.43 o 
   2  15   5        0.15        4.32      3.72 o 
   3  15   5        0.22       -2.24      4.73 o 
  -2  16   5       32.94       29.70      6.09 o 
  -1  16   5        5.65        2.26      3.32 o 
   0  16   5        3.89        2.99      3.06 o 
   1  16   5        9.45       10.63      3.96 o 
   2  16   5        6.18        0.39      3.77 o 
  -2  17   5        2.12        0.72      4.41 o 
  -1  17   5        0.13       -0.21      3.09 o 
   0  17   5       17.58       24.22      4.98 o 
   1  17   5        0.63        2.88      4.08 o 
   2  17   5        0.71        0.22      4.02 o 
  -1  18   5        2.01       19.80      5.49 o 
   0  18   5        0.00       -3.59      3.59 o 
   1  18   5       31.51       34.66      6.33 o 
  -5   0   6        9.13        8.26      9.10 o 
  -4   0   6      107.51      113.94     17.36 o 
  -3   0   6        0.01       20.09      4.45 o 
  -2   0   6        8.01        6.21      2.54 o 
  -1   0   6     1956.46     2038.48     69.27 o 
   0   0   6     1363.94     1327.25     34.95 o 
   1   0   6        1.91        2.34      1.24 o 
   2   0   6     3929.26     3992.16    110.71 o 
   3   0   6      298.48      512.06     22.25 o 
   4   0   6        0.74       -1.40      3.13 o 
   5   0   6        9.06       11.51      6.40 o 
  -5   1   6        0.72       17.06     10.47 o 
  -4   1   6       13.39       14.46      5.82 o 
  -3   1   6      299.07      329.09     12.75 o 
  -2   1   6      454.28      434.27     12.55 o 
  -1   1   6      560.63      581.08     15.07 o 
   0   1   6     3888.24     3900.80     66.85 o 
   1   1   6      276.09      282.14      8.11 o 
   2   1   6      103.93      110.20      4.23 o 
   3   1   6        1.31        7.99      2.18 o 
   4   1   6       39.54       43.20      4.70 o 
   5   1   6        1.80       -3.51      5.68 o 
  -5   2   6        0.59       -2.82      8.17 o 
  -4   2   6      157.39      162.88     10.95 o 
  -3   2   6       13.73       27.29      3.23 o 
  -2   2   6     6545.14     6482.49    153.29 o 
  -1   2   6     1116.81     1099.31     23.20 o 
   0   2   6        3.77        7.39      1.00 o 
   2   2   6      132.94      125.96      4.79 o 
   3   2   6      340.05      287.42      9.15 o 
   4   2   6       19.44       15.59      3.42 o 
   5   2   6        5.92        8.70      6.95 o 
  -5   3   6        3.01        6.61      9.32 o 
  -4   3   6        5.62        5.77      4.87 o 
  -3   3   6       70.33       92.49      7.64 o 
  -2   3   6      180.59      151.36      6.69 o 
  -1   3   6     1027.77      952.89     17.25 o 
   0   3   6     4059.59     4397.23     82.76 o 
   1   3   6      235.09      219.03      6.80 o 
   2   3   6      522.04      438.31     11.42 o 
   3   3   6        7.83       12.71      2.44 o 
   4   3   6       87.25       85.79      6.93 o 
   5   3   6        2.40        3.49      6.13 o 
  -5   4   6        6.15        7.32      9.90 o 
  -4   4   6       31.83       29.03      7.25 o 
  -3   4   6      226.69      230.38     10.65 o 
  -2   4   6      578.55      610.40     16.50 o 
  -1   4   6      928.10     1013.23     20.04 o 
   0   4   6     5181.62     5477.38    114.04 o 
   1   4   6     2086.98     2033.10     39.67 o 
   2   4   6      441.79      340.02     12.66 o 
   3   4   6      292.51      322.28      9.72 o 
   4   4   6       40.66       57.37     13.82 o 
   5   4   6        2.74        3.49      5.05 o 
  -5   5   6        2.54       -4.89      8.88 o 
  -4   5   6       10.89       12.75      6.08 o 
  -3   5   6       44.48       46.95      7.38 o 
  -2   5   6        9.54       12.34      2.19 o 
  -1   5   6       13.42       15.68      1.43 o 
   0   5   6      876.35      913.88     16.97 o 
   1   5   6       25.51       16.83      4.77 o 
   2   5   6      148.24      148.10      6.13 o 
   3   5   6        7.12       14.01      3.84 o 
   4   5   6        1.34        3.39      4.71 o 
   5   5   6        0.02        3.64      5.29 o 
  -5   6   6        2.33        2.17      6.53 o 
  -4   6   6       15.32       20.66      6.84 o 
  -3   6   6      151.61      193.45     15.79 o 
  -2   6   6       73.88       78.72      4.37 o 
  -1   6   6     1282.69     1360.77     24.67 o 
   0   6   6      235.26      243.97      5.10 o 
   1   6   6      181.52      301.53     12.76 o 
   2   6   6        6.42        9.88      3.58 o 
   3   6   6       23.68       25.45      6.30 o 
   4   6   6       36.74       32.43      6.21 o 
   5   6   6        0.56       -1.40      4.92 o 
  -5   7   6        2.02        6.90     13.25 o 
  -4   7   6        1.58        8.48      6.06 o 
  -3   7   6        0.36       -1.24      5.21 o 
  -2   7   6        0.99       -1.35      1.96 o 
  -1   7   6      345.86      305.68      6.05 o 
   0   7   6       47.85       58.66      3.65 o 
   1   7   6      981.13      896.03     20.49 o 
   2   7   6      136.92      140.92      8.57 o 
   3   7   6       55.56       68.90      9.53 o 
   4   7   6        0.18       -1.17      5.21 o 
   5   7   6        1.93        4.52      5.59 o 
  -5   8   6        0.43       -0.28      9.94 o 
  -4   8   6       11.09       -5.58      5.58 o 
  -3   8   6       21.18       23.98      8.62 o 
  -2   8   6      683.92      671.13     20.90 o 
  -1   8   6      526.51      499.80     10.08 o 
   0   8   6        2.87        4.84      1.22 o 
   1   8   6        6.53       26.28     10.20 o 
   2   8   6        1.38       13.87      5.37 o 
   3   8   6        1.79       20.73      5.81 o 
   4   8   6        6.58        1.84      5.21 o 
  -4   9   6        3.63        1.13      7.76 o 
  -3   9   6       33.92       55.63     18.54 o 
  -2   9   6       72.08       83.20      7.59 o 
  -1   9   6      166.36      164.88      4.59 o 
   0   9   6     1380.92     1342.92     25.05 o 
   1   9   6      299.62      301.72      8.37 o 
   2   9   6      137.30      146.92     13.55 o 
   3   9   6       38.28       31.82      9.17 o 
   4   9   6        0.46       -2.32      5.13 o 
  -4  10   6       14.09        6.67      8.39 o 
  -3  10   6      107.99       93.89     11.85 o 
  -2  10   6      105.66      123.30      7.02 o 
  -1  10   6      886.80      850.07     17.78 o 
   0  10   6        6.98        8.22      1.45 o 
   1  10   6        0.12        6.70      1.71 o 
   2  10   6       80.54       87.62      7.48 o 
   3  10   6       23.32        8.71      5.70 o 
   4  10   6        2.54       -5.70      5.70 o 
  -4  11   6        5.27        6.86      6.33 o 
  -3  11   6       21.80       23.10      5.48 o 
  -2  11   6        1.22        0.16      2.64 o 
  -1  11   6        1.07        8.45      2.69 o 
   0  11   6      124.58      111.88      4.22 o 
   1  11   6        0.61       22.28      6.35 o 
   2  11   6       37.90       59.59      8.54 o 
   3  11   6        0.02        0.78      4.95 o 
   4  11   6        7.38       11.21      7.26 o 
  -4  12   6        7.89        4.12      7.30 o 
  -3  12   6        0.45        5.08      4.46 o 
  -2  12   6        3.63        6.46      2.84 o 
  -1  12   6       81.17       77.90      5.29 o 
   0  12   6        0.31        0.21      1.58 o 
   1  12   6        2.68        8.08      2.05 o 
   2  12   6        0.31       -3.13      3.32 o 
   3  12   6       10.25        7.97      6.59 o 
   4  12   6        0.21       -3.46      6.76 o 
  -3  13   6       27.21       36.63      6.76 o 
  -2  13   6        5.95        9.43      4.88 o 
  -1  13   6       35.58       37.25      3.78 o 
   0  13   6       71.62       79.08      4.32 o 
   1  13   6       11.13       15.47      2.61 o 
   2  13   6        3.77       -0.31      3.62 o 
   3  13   6        4.14        6.72      6.97 o 
  -3  14   6       30.66       27.70      6.39 o 
  -2  14   6       52.88       54.86      6.89 o 
  -1  14   6       37.10       30.10      4.02 o 
   0  14   6        0.03        0.34      1.84 o 
   1  14   6        8.38        7.21      3.68 o 
   2  14   6        8.49        5.73      3.92 o 
   3  14   6       21.20       22.80      5.37 o 
  -3  15   6        6.33       -1.66      9.82 o 
  -2  15   6        3.55        3.67      3.89 o 
  -1  15   6       25.87       21.32      3.84 o 
   0  15   6       33.98       42.30      3.59 o 
   1  15   6        8.24        7.32      5.06 o 
   2  15   6        0.65        9.49      5.68 o 
   3  15   6        1.17       -0.54      4.15 o 
  -2  16   6        6.48       14.31      5.79 o 
  -1  16   6       21.34       23.46      4.02 o 
   0  16   6       26.57       33.32      8.35 o 
   1  16   6        0.86       -1.85      3.22 o 
   2  16   6        1.27        6.31      4.21 o 
  -2  17   6        0.10       -3.72      4.12 o 
  -1  17   6        1.03        2.69      3.09 o 
   0  17   6       25.94       20.33      4.09 o 
   1  17   6       40.35       38.94      6.40 o 
   2  17   6        0.05        2.57      4.27 o 
  -1  18   6       12.23       16.28      3.99 o 
   0  18   6        7.33       -3.44      3.93 o 
   1  18   6        3.97        7.93      4.52 o 
  -5   1   7       38.07       21.53     10.32 o 
  -4   1   7        1.85       -3.71      4.29 o 
  -3   1   7      424.50      434.03     13.67 o 
  -2   1   7      825.60      753.72     20.07 o 
  -1   1   7        6.45       21.34      1.54 o 
   0   1   7      426.62      406.35      7.60 o 
   1   1   7        8.41        1.61      2.18 o 
   2   1   7     1969.06     1842.00     37.41 o 
   3   1   7      278.53      280.34      8.93 o 
   4   1   7        2.51        2.77      2.68 o 
   5   1   7        4.68        7.83      6.53 o 
  -5   2   7       13.63       25.91     11.29 o 
  -4   2   7       30.12       35.32      6.08 o 
  -3   2   7      147.93      165.42      8.67 o 
  -2   2   7      501.77      485.95     13.81 o 
  -1   2   7     5499.01     5486.47    101.71 o 
   0   2   7      410.55      485.43     10.84 o 
   2   2   7      483.31      487.21     11.55 o 
   3   2   7      352.90      337.77      9.45 o 
   4   2   7       90.94       91.91      6.52 o 
   5   2   7        0.30        0.40      6.17 o 
  -5   3   7        9.44        5.74      8.30 o 
  -4   3   7      100.44      106.16     11.95 o 
  -3   3   7       92.31      107.71      7.63 o 
  -2   3   7       76.90       73.91      3.53 o 
  -1   3   7        6.60        3.97      1.77 o 
   0   3   7       33.11       24.11      9.27 o 
   1   3   7     3372.80     3367.15     93.32 o 
   2   3   7        4.92        4.08      1.53 o 
   3   3   7      507.53      527.58     15.41 o 
   4   3   7       10.91       12.62      3.57 o 
   5   3   7        3.66        6.57      6.52 o 
  -5   4   7       11.14        9.28     10.86 o 
  -4   4   7       22.86       33.28      7.75 o 
  -3   4   7      139.43      156.28     11.40 o 
  -2   4   7        3.83        9.88      1.32 o 
  -1   4   7       11.73        9.29      1.40 o 
   0   4   7       87.83       78.31     15.69 o 
   1   4   7       71.92       88.75      4.26 o 
   2   4   7       85.06       80.94      4.94 o 
   3   4   7       37.47       54.95      4.21 o 
   4   4   7       14.37       11.71      4.40 o 
   5   4   7        0.28        3.53      5.10 o 
  -5   5   7        1.00        3.34      9.75 o 
  -4   5   7      120.15      130.46     13.77 o 
  -3   5   7       41.06       45.81      7.45 o 
  -2   5   7       44.84       62.00      4.61 o 
  -1   5   7      923.90      895.37     17.72 o 
   0   5   7      391.91      411.42      8.35 o 
   1   5   7     2760.31     2526.01     49.28 o 
   2   5   7      165.74      203.89      8.38 o 
   3   5   7      504.39      566.18     31.77 o 
   4   5   7        7.31        9.83      4.43 o 
   5   5   7        2.44        6.50      5.24 o 
  -5   6   7        4.32        2.44      9.13 o 
  -4   6   7       10.12        9.39      6.02 o 
  -3   6   7        3.32       -0.99      3.66 o 
  -2   6   7        2.39        2.20      1.76 o 
  -1   6   7      910.97      810.38     15.30 o 
   0   6   7       27.53       28.29      1.93 o 
   1   6   7      125.36      196.28     22.04 o 
   2   6   7      424.09      382.40     13.40 o 
   3   6   7      114.86      117.82     11.68 o 
   4   6   7       25.68       28.40      9.45 o 
   5   6   7        0.11        8.08      5.84 o 
  -5   7   7        0.77       12.47      7.25 o 
  -4   7   7       17.84        5.22      6.27 o 
  -3   7   7        2.21        3.40      4.58 o 
  -2   7   7      267.94      241.99     15.26 o 
  -1   7   7      154.06      171.63      9.93 o 
   0   7   7      372.60      422.66      9.53 o 
   1   7   7      107.15      143.20      9.46 o 
   2   7   7      205.11      187.70      8.08 o 
   3   7   7       93.14       91.84     11.48 o 
   4   7   7        1.16       -0.53      4.02 o 
  -4   8   7        8.82        6.72      5.95 o 
  -3   8   7       80.50       87.95     11.00 o 
  -2   8   7      189.30      190.19      7.61 o 
  -1   8   7      206.71      197.03      4.96 o 
   0   8   7     2958.13     2974.21     53.05 o 
   1   8   7       43.66       72.23      9.82 o 
   2   8   7      950.69      897.79     28.09 o 
   3   8   7       29.65       12.95      5.56 o 
   4   8   7        9.31        7.95      6.13 o 
  -4   9   7        0.05        5.08      6.16 o 
  -3   9   7        4.01       11.74      5.64 o 
  -2   9   7     1370.84     1285.27     33.02 o 
  -1   9   7      260.16      263.32      6.82 o 
   0   9   7      449.10      417.88      9.86 o 
   1   9   7       98.68      244.33     18.93 o 
   2   9   7       74.06       83.14      8.57 o 
   3   9   7        1.58        8.53      5.09 o 
   4   9   7        1.82       -0.90      4.18 o 
  -4  10   7        7.99        9.93      6.89 o 
  -3  10   7        8.95        8.08      4.79 o 
  -2  10   7      225.59      215.26      8.76 o 
  -1  10   7       92.14       82.65      3.77 o 
   0  10   7        6.01        5.71      1.26 o 
   1  10   7      209.14      342.72     28.02 o 
   2  10   7       45.48       50.91      5.79 o 
   3  10   7        1.62       -3.86      4.88 o 
   4  10   7       13.36       10.05      5.32 o 
  -4  11   7        0.90        9.05      7.07 o 
  -3  11   7        1.77        5.23      4.41 o 
  -2  11   7      170.93      156.49      9.50 o 
  -1  11   7      181.62      170.55      5.33 o 
   0  11   7       26.31       33.24      2.63 o 
   1  11   7       81.50       77.96      3.97 o 
   2  11   7       23.81       26.45      5.00 o 
   3  11   7       18.68       18.05      6.40 o 
   4  11   7        0.77        3.30      4.89 o 
  -4  12   7        4.43        7.08     12.29 o 
  -3  12   7       61.67       58.88      7.43 o 
  -2  12   7        4.98        4.75      2.96 o 
  -1  12   7      115.53      122.11      5.97 o 
   0  12   7       77.64       95.60      4.49 o 
   1  12   7       10.27       10.91      2.32 o 
   2  12   7        2.69        3.24      3.06 o 
   3  12   7       12.85       21.02      5.56 o 
   4  12   7        3.73       -0.57      5.35 o 
  -3  13   7       37.69       44.36      7.16 o 
  -2  13   7        1.69       -0.12      5.08 o 
  -1  13   7        0.04        3.15      2.11 o 
   0  13   7       16.72       18.86      2.55 o 
   1  13   7        1.04       -0.34      1.74 o 
   2  13   7        4.27        1.84      3.41 o 
   3  13   7        0.60        0.13      4.23 o 
  -3  14   7        0.39       -0.49      4.77 o 
  -2  14   7        4.81        8.59      3.65 o 
  -1  14   7        5.62       10.42      3.13 o 
   0  14   7       39.16       47.22      3.74 o 
   1  14   7       57.77       82.12     11.94 o 
   2  14   7        0.10        4.40      3.90 o 
   3  14   7        5.75        6.28      4.68 o 
  -3  15   7        7.24       11.53      5.89 o 
  -2  15   7       87.23       75.88      6.94 o 
  -1  15   7       68.65       70.16      5.72 o 
   0  15   7      102.76      106.42      5.82 o 
   1  15   7        1.14        7.66      3.67 o 
   2  15   7        3.92        4.96      5.72 o 
   3  15   7        3.15       10.96      5.90 o 
  -2  16   7        6.05       10.35      5.15 o 
  -1  16   7        0.34        3.63      3.11 o 
   0  16   7       47.44       50.52     10.70 o 
   1  16   7        2.48        4.81      3.65 o 
   2  16   7       15.69        9.78      4.52 o 
  -2  17   7        0.14       -1.17      4.54 o 
  -1  17   7        0.02        6.37      3.27 o 
   0  17   7        0.00        2.89      3.11 o 
   1  17   7        0.28        3.09     10.48 o 
   2  17   7       11.27        4.96      4.49 o 
  -1  18   7        6.48       10.97      4.29 o 
   0  18   7        0.38       -2.80      3.84 o 
   1  18   7        0.58        3.85      4.32 o 
  -5   0   8        6.30        7.98      9.03 o 
  -4   0   8       11.74       15.04      8.66 o 
  -3   0   8     1453.20     1378.89     50.69 o 
  -2   0   8      906.37      833.59     31.15 o 
  -1   0   8     1359.87     1427.68     47.31 o 
   0   0   8      169.73      155.65      5.27 o 
   1   0   8     1445.62     1532.21     43.53 o 
   2   0   8     1013.26      934.20     28.54 o 
   3   0   8      424.56      338.34     13.45 o 
   4   0   8        7.54       -0.97      3.42 o 
   5   0   8        0.19        3.18     10.71 o 
  -5   1   8        8.95       28.35     11.38 o 
  -4   1   8       31.73       42.66      7.89 o 
  -3   1   8        4.32        5.09      3.63 o 
  -2   1   8      257.03      240.68      8.07 o 
  -1   1   8     6658.45     6888.15    140.72 o 
   0   1   8     6098.69     6007.09    102.74 o 
   1   1   8      217.35      196.92      9.21 o 
   2   1   8      347.98      349.23      8.95 o 
   3   1   8      185.65      169.24      6.20 o 
   4   1   8        5.21        6.89      2.97 o 
   5   1   8        0.38        3.23      5.88 o 
  -5   2   8        1.35        1.27      9.31 o 
  -4   2   8       11.56       12.38      6.14 o 
  -3   2   8       43.10      106.23      7.79 o 
  -2   2   8       99.37       80.75      4.29 o 
  -1   2   8     2581.49     2547.07     52.84 o 
   0   2   8     2417.31     2442.96     50.68 o 
   2   2   8        0.28        3.22      1.49 o 
   3   2   8      328.49      328.27      9.35 o 
   4   2   8       39.34       47.25      4.89 o 
   5   2   8        2.99       -3.27      5.39 o 
  -5   3   8       11.60       10.59     11.19 o 
  -4   3   8        5.40        4.91      4.79 o 
  -3   3   8       52.06       69.47      7.44 o 
  -2   3   8     1133.85      995.20     22.48 o 
  -1   3   8     1683.74     1882.05     39.64 o 
   1   3   8     1157.38     1283.82     80.74 o 
   2   3   8       47.32       51.04      3.70 o 
   3   3   8       29.22       50.11      3.95 o 
   4   3   8        3.51        9.36      3.21 o 
   5   3   8        3.08        0.53      5.82 o 
  -5   4   8       15.23       10.62     11.09 o 
  -4   4   8      162.25      205.13     17.36 o 
  -3   4   8      127.66      192.17     10.22 o 
  -2   4   8      451.62      406.60      9.95 o 
  -1   4   8      743.49      761.57     14.28 o 
   0   4   8      234.41      274.81      6.36 o 
   1   4   8        0.55        8.99      5.63 o 
   3   4   8      144.22      155.54     11.24 o 
   4   4   8       20.02       15.09      4.83 o 
   5   4   8       11.89        8.67      5.53 o 
  -5   5   8        1.48       -9.11      9.48 o 
  -4   5   8       15.94       17.78      6.64 o 
  -3   5   8        6.98        6.14      4.28 o 
  -2   5   8      141.90      154.28      5.48 o 
  -1   5   8      166.72      259.18     14.44 o 
   0   5   8       58.03       57.97      2.77 o 
   1   5   8      579.76      510.99     11.40 o 
   2   5   8       34.67       40.40      4.80 o 
   3   5   8       21.03       98.29      8.27 o 
   4   5   8       31.37       31.99      6.04 o 
   5   5   8        1.50        1.46      5.63 o 
  -5   6   8       37.77       23.88     21.51 o 
  -4   6   8       12.53       18.32      6.98 o 
  -3   6   8       13.45       18.53      5.93 o 
  -2   6   8      438.39      415.01     12.95 o 
  -1   6   8      718.04      751.76     14.38 o 
   0   6   8      229.22      249.46      6.18 o 
   1   6   8      346.54      373.59      8.95 o 
   2   6   8      584.30      539.82     15.76 o 
   3   6   8        0.61       27.93      5.07 o 
   4   6   8        3.78        4.25      4.04 o 
   5   6   8        4.12        2.40      5.59 o 
  -5   7   8       10.31       11.93      7.73 o 
  -4   7   8       45.21       49.41      9.71 o 
  -3   7   8       32.54       42.92      7.76 o 
  -2   7   8      101.58      106.40      5.66 o 
  -1   7   8      333.67      299.19      6.12 o 
   0   7   8      231.26      231.73      5.54 o 
   1   7   8      681.08      684.86     14.99 o 
   2   7   8       59.76       37.58      3.40 o 
   3   7   8        3.67       12.63      3.86 o 
   4   7   8       36.35       35.19      7.72 o 
  -4   8   8        3.91        8.37      6.67 o 
  -3   8   8      117.74      122.32     13.02 o 
  -2   8   8       15.54       24.28      5.36 o 
  -1   8   8      270.53      279.63      6.45 o 
   0   8   8       38.12       39.25      2.42 o 
   1   8   8       93.87      201.92      6.07 o 
   2   8   8       25.01       23.42      3.13 o 
   3   8   8        5.01       12.54      4.60 o 
   4   8   8        1.19       -1.84      3.83 o 
  -4   9   8       25.72       24.80      9.47 o 
  -3   9   8       32.25       34.82      7.63 o 
  -2   9   8      178.22      168.43      7.95 o 
  -1   9   8      939.65      823.94     17.23 o 
   0   9   8      170.19      169.67      5.19 o 
   1   9   8      123.90      155.09      4.53 o 
   2   9   8      181.72      163.95      8.95 o 
   3   9   8       25.12       36.32      5.86 o 
   4   9   8       16.62        8.70      5.17 o 
  -4  10   8       10.81       17.49      7.84 o 
  -3  10   8       10.38        8.16      9.52 o 
  -2  10   8        0.27       -0.71      2.50 o 
  -1  10   8     1041.34      974.06     20.18 o 
   0  10   8      298.12      281.96      6.38 o 
   1  10   8       63.85      142.69      8.70 o 
   2  10   8        5.90        3.65      2.98 o 
   3  10   8        2.00        5.28      3.83 o 
   4  10   8        0.01       -0.99      4.50 o 
  -4  11   8        5.71       10.34      7.20 o 
  -3  11   8        0.04       -3.79      3.79 o 
  -2  11   8      116.12      128.34      7.32 o 
  -1  11   8        0.30       12.68      2.80 o 
   0  11   8      640.70      625.30     12.96 o 
   1  11   8       43.71       78.05      8.59 o 
   2  11   8        2.61        3.83      2.99 o 
   3  11   8        0.03       -3.56      3.90 o 
   4  11   8        1.18        2.25      5.07 o 
  -4  12   8        2.92        5.17      7.71 o 
  -3  12   8        1.95        7.90      4.82 o 
  -2  12   8        0.17       -2.50      2.50 o 
  -1  12   8        2.29        2.79      2.09 o 
   0  12   8       18.45       13.22      2.15 o 
   1  12   8        8.47       19.98      2.53 o 
   2  12   8        8.55        6.89      3.40 o 
   3  12   8        0.05       -2.52      3.98 o 
   4  12   8        4.33       11.01      5.53 o 
  -3  13   8        6.73        2.62      7.84 o 
  -2  13   8       22.85       16.53      4.05 o 
  -1  13   8       14.70       17.63      3.04 o 
   0  13   8      187.70      172.11      5.82 o 
   1  13   8       18.17       20.24      3.00 o 
   2  13   8        2.40       -1.77      4.45 o 
   3  13   8        0.79        4.56      4.97 o 
  -3  14   8        2.17        9.13      5.66 o 
  -2  14   8        2.75        4.83      3.58 o 
  -1  14   8      267.12      284.98     13.92 o 
   0  14   8       59.58       60.88      4.89 o 
   1  14   8       19.51       21.13      4.97 o 
   2  14   8       35.31       35.96      5.30 o 
   3  14   8        0.14        1.84      6.59 o 
  -3  15   8        2.17        3.76      5.41 o 
  -2  15   8        3.34        9.26      4.08 o 
  -1  15   8        0.21        4.21      2.92 o 
   0  15   8        5.86        5.04      2.80 o 
   1  15   8       17.34       14.20      4.15 o 
   2  15   8        1.67        3.65      5.88 o 
   3  15   8        2.95       -0.70      4.63 o 
  -2  16   8       12.14       15.38      8.22 o 
  -1  16   8       26.79       44.78      4.99 o 
   0  16   8        0.61       -0.76      2.70 o 
   1  16   8        0.25        5.40      3.77 o 
   2  16   8        3.86        3.44      3.97 o 
  -2  17   8        0.36       -0.72      4.24 o 
  -1  17   8        2.95        2.62      3.29 o 
   0  17   8       21.30       22.10      6.71 o 
   1  17   8       12.17       15.33      5.02 o 
  -1  18   8        0.08       -2.91      3.13 o 
   0  18   8        7.14        1.77      3.25 o 
   1  18   8        6.76        8.00      6.63 o 
  -5   1   9       64.16       72.60     16.38 o 
  -4   1   9       76.09       87.43     10.94 o 
  -3   1   9       83.20      136.95      6.45 o 
  -2   1   9     1044.01      955.07     21.72 o 
  -1   1   9     1273.60     1397.93     29.83 o 
   0   1   9     3145.96     2913.77     66.87 o 
   1   1   9      572.46      501.88     12.31 o 
   2   1   9      270.94      258.38      7.22 o 
   3   1   9       31.36       38.05      3.58 o 
   4   1   9       34.90       38.06      4.34 o 
   5   1   9        3.06        6.47      6.02 o 
  -5   2   9        8.01       12.37     10.80 o 
  -4   2   9        6.20        3.08      4.06 o 
  -3   2   9       54.00      128.84      8.00 o 
  -2   2   9        0.12        1.69      1.35 o 
  -1   2   9      537.60      586.69     26.99 o 
   1   2   9        0.07       -0.61      0.72 o 
   2   2   9      312.19      303.64      8.14 o 
   4   2   9       30.53       39.62      4.56 o 
   5   2   9        3.51        4.01      6.26 o 
  -5   3   9        8.20        4.06     10.49 o 
  -4   3   9       22.49       29.68      7.14 o 
  -3   3   9      519.44      586.03     20.79 o 
  -2   3   9      276.88      279.28      6.84 o 
  -1   3   9    10151.86    10676.73    199.82 o 
   0   3   9       66.21       79.52      2.59 o 
   1   3   9       31.50       27.97      2.39 o 
   2   3   9      384.83      383.81     10.76 o 
   3   3   9        3.84        3.74      1.96 o 
   4   3   9      121.19      113.25      7.22 o 
   5   3   9        6.10        8.31      6.57 o 
  -5   4   9        0.63        3.28     10.42 o 
  -4   4   9       18.57       21.27     11.75 o 
  -3   4   9       49.14       55.54      5.99 o 
  -2   4   9        6.01       10.78      1.41 o 
  -1   4   9       72.74       62.63      2.56 o 
   0   4   9      531.16      530.84     12.34 o 
   1   4   9        5.26       21.07      5.76 o 
   2   4   9       52.10       66.51      5.91 o 
   3   4   9        3.84       11.09      2.61 o 
   4   4   9       13.67       14.61      5.30 o 
   5   4   9        4.23        6.86      5.59 o 
  -5   5   9        0.88       -8.93      9.15 o 
  -4   5   9        2.13       -0.65      4.64 o 
  -3   5   9      236.91      362.96     24.83 o 
  -1   5   9       52.78       65.44      3.94 o 
   0   5   9       11.93       40.83      2.07 o 
   1   5   9        8.99       30.92      8.95 o 
   2   5   9      343.75      162.16     14.31 o 
   3   5   9        0.19        0.47      2.55 o 
   4   5   9       73.47       65.49      8.03 o 
   5   5   9        6.99        8.75      5.81 o 
  -5   6   9        2.11        8.47      7.39 o 
  -4   6   9       61.07       62.47      9.92 o 
  -3   6   9       16.38       53.05      8.30 o 
  -2   6   9      591.99      579.73     14.43 o 
  -1   6   9      274.20      292.26      8.51 o 
   0   6   9       37.02       42.89      2.24 o 
   1   6   9      524.49      546.71     12.31 o 
   2   6   9       64.09       76.28      5.17 o 
   3   6   9       55.47      115.89     10.61 o 
   4   6   9        6.76        3.96      4.20 o 
   5   6   9        1.32      -10.03     10.03 o 
  -5   7   9        0.00        9.16      7.95 o 
  -4   7   9        0.12       -0.19      5.74 o 
  -3   7   9      142.06      162.36     14.75 o 
  -2   7   9       86.22       96.04      5.47 o 
  -1   7   9      470.88      487.21     15.47 o 
   0   7   9      694.98      694.78     13.56 o 
   1   7   9      535.27      523.33     12.05 o 
   2   7   9       10.78       19.04      2.81 o 
   3   7   9       14.26       14.25      4.58 o 
   4   7   9       14.65       13.44      5.27 o 
  -4   8   9       17.51       19.78      9.39 o 
  -3   8   9        6.17        2.14      4.56 o 
  -2   8   9      110.61      104.33      6.04 o 
  -1   8   9      646.80      597.71     11.21 o 
   0   8   9      297.95      272.17      7.08 o 
   1   8   9        3.29       95.47     18.31 o 
   2   8   9       44.52       45.46      3.92 o 
   3   8   9      207.80      258.24     15.72 o 
   4   8   9        8.04       11.74      5.06 o 
  -4   9   9        0.96        4.18      6.79 o 
  -3   9   9       31.36       41.76      6.24 o 
  -2   9   9      283.99      284.04     10.26 o 
  -1   9   9      237.78      248.23      6.72 o 
   0   9   9      777.67      785.79     16.99 o 
   1   9   9      448.59      417.59      9.19 o 
   2   9   9        1.75        3.44      2.74 o 
   3   9   9        2.07        2.49      3.56 o 
   4   9   9        0.70        1.28      4.02 o 
  -4  10   9        6.86       17.04      7.43 o 
  -3  10   9        0.05        2.19      3.70 o 
  -2  10   9       49.10       50.93      4.88 o 
  -1  10   9      439.36      423.05     10.17 o 
   0  10   9        7.10        8.88      1.95 o 
   1  10   9      146.26      196.11     11.15 o 
   2  10   9        5.48        2.22      3.25 o 
   3  10   9        7.20        3.95      4.09 o 
   4  10   9        0.55       -1.55      4.57 o 
  -4  11   9        3.11        5.84      6.57 o 
  -3  11   9       13.59        8.02      4.79 o 
  -2  11   9      129.23      121.83      7.64 o 
  -1  11   9      259.13      229.41      6.61 o 
   0  11   9      286.58      269.32      6.84 o 
   1  11   9       11.86       26.35      2.54 o 
   2  11   9       25.17       22.56      4.10 o 
   3  11   9        0.13       -0.09      3.91 o 
   4  11   9        0.82       -0.15      5.08 o 
  -4  12   9        0.18       -2.90      5.99 o 
  -3  12   9       44.74       37.40      6.72 o 
  -2  12   9       10.87        9.51      3.47 o 
  -1  12   9       62.00       65.42      3.53 o 
   0  12   9      104.29      110.35      4.83 o 
   1  12   9       12.04       18.17      3.19 o 
   2  12   9       24.74       18.52      4.29 o 
   3  12   9        0.13       -4.28      4.28 o 
  -3  13   9        0.66        0.34      5.42 o 
  -2  13   9       95.06       99.32      7.35 o 
  -1  13   9       61.70       67.69      4.90 o 
   0  13   9       97.71      107.64      5.28 o 
   1  13   9        0.64        6.34      4.27 o 
   2  13   9        1.50        1.24      3.21 o 
   3  13   9        1.04       -2.05      4.52 o 
  -3  14   9        0.62        6.78      5.14 o 
  -2  14   9       51.73       47.38      5.68 o 
  -1  14   9       76.91       78.77      5.81 o 
   0  14   9       40.97       48.75      3.77 o 
   1  14   9       28.60       27.72      4.53 o 
   2  14   9        1.47        4.84      3.69 o 
   3  14   9        0.11       -2.62      4.59 o 
  -3  15   9        5.65        2.63      5.37 o 
  -2  15   9       55.22       54.38      6.25 o 
  -1  15   9        0.03        7.64      3.11 o 
   0  15   9        2.94        1.47      2.65 o 
   1  15   9      110.49       92.64      7.72 o 
   2  15   9        0.04       -2.51      5.37 o 
  -2  16   9        6.01        5.33      4.86 o 
  -1  16   9       44.11       45.02      5.02 o 
   0  16   9        6.31        1.65      2.99 o 
   1  16   9        0.23        4.18      3.64 o 
   2  16   9        2.09        8.24      4.56 o 
  -2  17   9        3.38        3.94      4.80 o 
  -1  17   9        9.27        9.21      3.59 o 
   0  17   9        9.98       13.29      9.03 o 
   1  17   9        1.69        3.42      4.26 o 
   0  18   9        3.13        1.38      3.97 o 
  -4   0  10       39.24       50.34     12.17 o 
  -3   0  10       22.34       68.38     24.38 o 
  -2   0  10     2002.60     1929.89     53.42 o 
  -1   0  10      270.44      285.73      9.58 o 
   0   0  10    14761.98    13864.45    451.43 o 
   1   0  10        0.49        7.52      2.34 o 
   2   0  10      213.72      212.48     11.85 o 
   3   0  10      361.72      357.33     14.27 o 
   4   0  10       93.04       77.95      8.05 o 
   5   0  10        0.35       -3.60      5.64 o 
  -5   1  10       14.27        5.67      9.89 o 
  -4   1  10        4.86        1.28      4.75 o 
  -3   1  10        0.01       22.16      5.94 o 
  -2   1  10      458.33      440.98     10.00 o 
  -1   1  10       87.77      129.94      4.15 o 
   0   1  10     1880.11     1988.52     41.51 o 
   1   1  10      206.56      235.38     17.79 o 
   2   1  10      585.85      537.65     12.76 o 
   3   1  10        6.52       13.96      2.58 o 
   4   1  10        7.05        5.66      2.86 o 
   5   1  10        2.08        6.50      8.27 o 
  -5   2  10        5.84       11.79     10.99 o 
  -4   2  10      110.55      112.54      9.54 o 
  -3   2  10        7.32       71.18      8.14 o 
  -2   2  10      861.34      880.62     18.24 o 
  -1   2  10      473.27      447.03      9.80 o 
   0   2  10     1545.60     1643.74     31.39 o 
   1   2  10       46.09       41.16      5.89 o 
   2   2  10      221.61      172.29      6.20 o 
   3   2  10       65.54       63.94      4.49 o 
   4   2  10        3.91        5.22      3.09 o 
   5   2  10        0.37       -5.63      5.63 o 
  -5   3  10       11.92        8.39     11.38 o 
  -4   3  10       15.47       17.95      5.92 o 
  -3   3  10       98.00      131.92      9.29 o 
  -2   3  10      255.37      241.19      6.27 o 
  -1   3  10       87.79       56.83      2.89 o 
   0   3  10       64.81       50.46      2.09 o 
   1   3  10     1830.12     1800.88     35.63 o 
   2   3  10       21.05       22.29      3.50 o 
   3   3  10       12.91        9.00      2.40 o 
   4   3  10       15.54       20.26      3.81 o 
   5   3  10        2.01        1.90      5.95 o 
  -5   4  10        3.12       -8.61      8.61 o 
  -4   4  10       24.78       32.44      7.33 o 
  -3   4  10      248.31      250.55     11.51 o 
  -2   4  10       15.72       16.32      1.99 o 
  -1   4  10     1125.88      917.49     20.52 o 
   0   4  10      136.08      161.03      4.04 o 
   1   4  10        8.93       11.07      1.59 o 
   2   4  10      142.52      155.93      9.58 o 
   3   4  10       52.73      130.90     10.48 o 
   4   4  10       90.97       88.86     19.00 o 
   5   4  10        0.56        5.61      5.54 o 
  -5   5  10        9.79       11.67     12.00 o 
  -4   5  10       23.25       18.67      6.55 o 
  -3   5  10      390.99      400.19     20.51 o 
  -2   5  10      214.09      200.29      8.43 o 
  -1   5  10      282.86      254.86      7.75 o 
   0   5  10     2039.17     2053.37     36.63 o 
   2   5  10        7.35       11.93      2.65 o 
   3   5  10       24.42       79.40      6.14 o 
   4   5  10        9.15        6.04      4.42 o 
   5   5  10        0.25        4.79      5.59 o 
  -5   6  10        0.20       -2.65      8.87 o 
  -4   6  10       92.88      109.35     17.89 o 
  -3   6  10      163.72      154.16     13.67 o 
  -2   6  10      131.66      144.12      6.92 o 
  -1   6  10      339.32      405.44     11.11 o 
   0   6  10      383.40      375.77      7.98 o 
   1   6  10      265.89      318.15     18.49 o 
   2   6  10        1.72        4.24      1.76 o 
   3   6  10        0.95        9.85      4.02 o 
   4   6  10       61.81       50.67      7.62 o 
  -5   7  10       10.56       18.28     12.06 o 
  -4   7  10        1.40        0.03      5.32 o 
  -3   7  10       43.55       50.87      8.72 o 
  -2   7  10      543.23      495.94     14.70 o 
  -1   7  10       74.14      127.73      7.94 o 
   0   7  10      113.25      109.34      3.46 o 
   1   7  10       76.11       86.35      3.90 o 
   2   7  10      256.02      223.30      7.82 o 
   3   7  10      118.34      104.77      9.35 o 
   4   7  10        4.42        7.95      4.71 o 
  -4   8  10        2.40        2.66      6.02 o 
  -3   8  10        0.20        2.78      5.52 o 
  -2   8  10       12.35        8.14      2.88 o 
  -1   8  10      665.92      589.83     11.12 o 
   0   8  10     1928.26     1734.26     38.06 o 
   1   8  10        8.77      171.34     16.31 o 
   2   8  10        0.05        0.84      2.44 o 
   3   8  10        0.00        6.64      3.83 o 
   4   8  10        4.34        3.52      4.48 o 
  -4   9  10        4.74        5.77      6.30 o 
  -3   9  10       28.18       27.49      7.23 o 
  -2   9  10       77.56       66.32      5.33 o 
  -1   9  10      315.16      354.37     11.42 o 
   0   9  10      661.05      582.36     13.09 o 
   2   9  10        2.09        1.23      2.53 o 
   3   9  10       39.14       29.46      5.63 o 
   4   9  10        1.15       -0.02      3.84 o 
  -4  10  10       11.57        5.93      6.98 o 
  -3  10  10        3.61        5.85      4.22 o 
  -2  10  10        5.89        4.34      2.77 o 
  -1  10  10      411.79      391.69      9.59 o 
   0  10  10      201.91      184.60      5.25 o 
   1  10  10       37.34       46.20      3.06 o 
   2  10  10        0.41       -1.84      2.64 o 
   3  10  10       18.18       24.67      6.09 o 
   4  10  10        6.12        2.34      5.11 o 
  -4  11  10        2.63       -0.03      5.75 o 
  -3  11  10        2.76        1.49      4.07 o 
  -2  11  10       10.53        9.76      3.27 o 
  -1  11  10      127.81      116.77      5.89 o 
   0  11  10        0.15        5.41      1.83 o 
   1  11  10      325.17      320.16     10.26 o 
   2  11  10       12.88        5.33      3.26 o 
   3  11  10        2.42        3.11      4.15 o 
   4  11  10        1.66       -2.96      4.43 o 
  -4  12  10        2.98        2.66     10.63 o 
  -3  12  10        0.65        0.09      4.64 o 
  -2  12  10       36.53       42.55      5.14 o 
  -1  12  10       56.21       50.61      3.32 o 
   0  12  10       15.54       27.37      2.65 o 
   1  12  10        0.00        1.74      2.38 o 
   2  12  10        8.37       10.88      5.08 o 
   3  12  10        2.37       -4.30      4.30 o 
  -3  13  10        1.18        1.05      5.28 o 
  -2  13  10        1.64        3.67      3.45 o 
  -1  13  10       73.16       78.40      6.09 o 
   0  13  10       32.42       35.95      3.29 o 
   1  13  10      122.81      121.23     19.48 o 
   2  13  10        8.92        4.02      3.65 o 
   3  13  10        0.94        3.77      5.37 o 
  -3  14  10       13.47       11.70     10.63 o 
  -2  14  10        0.40        1.46      3.39 o 
  -1  14  10        0.20        5.52      3.09 o 
   0  14  10      125.48      134.97      6.99 o 
   1  14  10       17.01       10.50      3.93 o 
   2  14  10       19.67       18.49      4.71 o 
   3  14  10        2.65        2.86      5.81 o 
  -3  15  10        0.89        2.39      5.43 o 
  -2  15  10        0.02       -3.41      3.41 o 
  -1  15  10        2.23       16.32      6.39 o 
   0  15  10        5.95        6.57      2.90 o 
   1  15  10        2.39       20.91      4.36 o 
   2  15  10        0.22       -4.81      6.14 o 
  -2  16  10        0.50        3.58      5.77 o 
  -1  16  10        0.15        4.68      3.15 o 
   0  16  10       83.58       99.88      7.64 o 
   1  16  10        0.00       13.00      4.56 o 
   2  16  10        3.67        2.71      5.24 o 
  -1  17  10        1.42        3.77      4.08 o 
   0  17  10        2.82        3.94      4.04 o 
   1  17  10        4.03        3.27      4.32 o 
   0  18  10        2.49       -2.91      2.91 o 
  -5   1  11       12.09        5.46      9.54 o 
  -4   1  11        1.59        8.63      5.25 o 
  -3   1  11        0.01        7.51      2.53 o 
  -2   1  11      837.44      791.52     16.66 o 
  -1   1  11     2230.14     2159.11     41.79 o 
   0   1  11     3189.30     3200.47     52.06 o 
   1   1  11      998.62      827.68     29.74 o 
   2   1  11      258.83      203.72      6.35 o 
   3   1  11       13.24       21.80      2.90 o 
   4   1  11      155.44      140.28      7.46 o 
   5   1  11        8.58        3.02      5.90 o 
  -5   2  11        3.02        0.80     10.10 o 
  -4   2  11       49.52       48.30      6.90 o 
  -3   2  11      518.71      540.22     19.60 o 
  -2   2  11        0.11       -1.07      1.07 o 
  -1   2  11      541.29      496.16     10.88 o 
   0   2  11        9.14        7.55      1.18 o 
   1   2  11      900.70      775.01     22.54 o 
   2   2  11        3.69        6.62      1.99 o 
   3   2  11      223.15      231.84      7.67 o 
   4   2  11       14.15       21.18      3.84 o 
   5   2  11        1.06        0.22      6.14 o 
  -5   3  11        0.08       11.50     10.62 o 
  -4   3  11        1.74       -0.26      4.34 o 
  -3   3  11       18.96       21.04      4.43 o 
  -2   3  11       28.49       22.23      2.20 o 
  -1   3  11     1582.72     1646.01     39.28 o 
   0   3  11      920.69      905.65     16.82 o 
   1   3  11      659.01      807.61     36.11 o 
   2   3  11       14.04        5.54      4.45 o 
   3   3  11       19.80       30.57      4.88 o 
   4   3  11       14.81       11.74      3.57 o 
   5   3  11       10.30        3.44      4.89 o 
  -5   4  11        4.74        3.77     10.22 o 
  -4   4  11       10.46       15.74      5.95 o 
  -3   4  11       11.66       12.30      3.82 o 
  -2   4  11      365.42      347.08      9.00 o 
  -1   4  11        4.66        5.55      1.63 o 
   0   4  11     6171.02     6324.30    109.51 o 
   1   4  11      562.39      523.58     10.65 o 
   2   4  11       55.12       61.75     11.39 o 
   3   4  11       51.45       67.66      5.15 o 
   4   4  11        7.94        9.39      4.73 o 
   5   4  11        0.22       10.78      5.62 o 
  -5   5  11        0.68       -1.91      9.38 o 
  -4   5  11      117.48      114.11     12.73 o 
  -3   5  11        2.81        8.21      5.08 o 
  -2   5  11      890.68      847.35     21.74 o 
  -1   5  11     1085.51      975.03     35.32 o 
   0   5  11      371.03      447.49      9.17 o 
   1   5  11      118.73      319.78     17.16 o 
   2   5  11      129.23      125.40      6.23 o 
   3   5  11      101.79      110.05      6.64 o 
   4   5  11       27.79       25.80      5.88 o 
  -5   6  11       13.95        7.00     11.28 o 
  -4   6  11        2.69        5.60      5.49 o 
  -3   6  11      254.78      270.08     16.26 o 
  -2   6  11        6.95        2.48      1.62 o 
  -1   6  11      684.28      593.16     16.15 o 
   0   6  11       55.12       57.35      2.72 o 
   1   6  11       55.80      105.79     19.51 o 
   2   6  11      209.29      191.19      7.19 o 
   3   6  11        4.03        5.42      3.38 o 
   4   6  11       14.27       16.99      5.23 o 
  -4   7  11       75.69       82.05     20.11 o 
  -3   7  11       18.39       13.06      5.64 o 
  -2   7  11      109.89      112.21      7.08 o 
  -1   7  11      116.88      121.72      3.79 o 
   0   7  11      281.82      267.11      6.32 o 
   1   7  11       97.04      271.05     17.05 o 
   2   7  11       46.31       39.22      3.87 o 
   3   7  11      105.37      124.70     15.72 o 
   4   7  11       15.92        7.89      7.98 o 
  -4   8  11        3.61        2.13      6.08 o 
  -3   8  11      326.16      359.21     15.20 o 
  -2   8  11       10.84        8.98      2.84 o 
  -1   8  11      892.34      809.35     15.76 o 
   0   8  11      466.15      439.80     10.36 o 
   1   8  11      168.33      161.47      5.47 o 
   2   8  11        1.01        1.02      2.44 o 
   3   8  11        3.37        9.34      5.42 o 
   4   8  11        8.52        6.38      4.66 o 
  -4   9  11        5.65        4.42      6.26 o 
  -3   9  11        0.73        6.80      4.21 o 
  -2   9  11       77.71       73.58      5.75 o 
  -1   9  11      476.61      443.31     10.45 o 
   0   9  11       16.44       14.88      1.91 o 
   1   9  11       10.43       21.96      2.53 o 
   2   9  11       10.09        3.77      3.58 o 
   3   9  11        0.83        4.72      3.69 o 
   4   9  11        1.38        2.84      4.41 o 
  -4  10  11        0.01       -3.15      7.90 o 
  -3  10  11        3.59        4.21      3.97 o 
  -2  10  11       21.51       19.20      3.70 o 
  -1  10  11       22.23       24.17      2.44 o 
   0  10  11      290.27      249.67      6.40 o 
   1  10  11      155.28      147.53      6.15 o 
   2  10  11       28.87       19.03      3.85 o 
   3  10  11        7.08        4.92      4.40 o 
   4  10  11        2.00       -2.05      4.35 o 
  -4  11  11        4.06        4.48      6.49 o 
  -3  11  11        1.29        2.45      4.33 o 
  -2  11  11      110.41      119.94      7.64 o 
  -1  11  11       12.14       28.79      6.18 o 
   0  11  11      153.52      148.17      5.16 o 
   1  11  11       12.35       36.04      4.20 o 
   2  11  11       30.14       24.78      4.37 o 
   3  11  11        0.67        1.88      4.19 o 
   4  11  11        3.73       -0.49      5.12 o 
  -4  12  11        8.57       20.04      9.15 o 
  -3  12  11        3.53       -0.99      4.43 o 
  -2  12  11       65.48       67.44      6.53 o 
  -1  12  11        0.01       -1.55      1.55 o 
   0  12  11     1024.95      982.06     20.61 o 
   1  12  11      186.67      162.51      6.75 o 
   2  12  11        3.25        4.03      3.39 o 
   3  12  11        5.97        4.83      4.67 o 
  -3  13  11        1.79       -0.89      4.84 o 
  -2  13  11       83.00       94.80      7.38 o 
  -1  13  11        0.12       11.16      4.09 o 
   0  13  11       84.26       99.15      5.02 o 
   1  13  11        0.03        1.24      7.39 o 
   2  13  11       37.98       48.42      5.93 o 
   3  13  11        4.90        0.40      4.87 o 
  -3  14  11        0.77        0.10      4.85 o 
  -2  14  11        0.63        4.47      3.56 o 
  -1  14  11        2.66        1.13      2.57 o 
   0  14  11        0.03       -0.53      2.31 o 
   1  14  11       58.43       53.38      7.67 o 
   2  14  11       17.08       27.10      4.96 o 
   3  14  11        0.46        7.11      5.40 o 
  -3  15  11        5.77        0.65     11.52 o 
  -2  15  11        0.73        0.26      3.60 o 
  -1  15  11      105.65      101.81      8.71 o 
   0  15  11        1.81       -0.57      3.46 o 
   1  15  11       22.81       27.68      4.76 o 
   2  15  11        5.19        0.52      5.26 o 
  -2  16  11        0.03        1.84      4.49 o 
  -1  16  11       38.15       43.40      5.02 o 
   0  16  11        0.36        0.53      2.90 o 
   1  16  11        8.17        3.28      3.97 o 
   2  16  11        0.39        5.17      9.91 o 
  -1  17  11        3.03        0.96      3.29 o 
   0  17  11        6.65        9.25      3.39 o 
   1  17  11        3.85        3.94      4.24 o 
  -4   0  12      987.87      961.38     57.87 o 
  -3   0  12      231.30      256.38     24.28 o 
  -2   0  12        0.05        1.13      1.78 o 
  -1   0  12      314.21      333.09     11.16 o 
   0   0  12      304.88      254.75      7.33 o 
   1   0  12     3169.22     2689.81     92.21 o 
   2   0  12      237.08      223.28      9.87 o 
   3   0  12      476.16      579.71     20.69 o 
   4   0  12        4.71        1.89      3.90 o 
   5   0  12        0.00        1.77      5.86 o 
  -5   1  12        0.33       14.46     10.83 o 
  -4   1  12       83.78      100.35     11.84 o 
  -3   1  12       13.02       17.94      4.78 o 
  -2   1  12      964.64      939.96     19.59 o 
  -1   1  12      398.51      483.11     13.03 o 
   0   1  12      445.95      448.59      8.32 o 
   1   1  12      735.62      878.59     23.08 o 
   2   1  12       50.64       66.62      4.51 o 
   3   1  12        2.89       91.85     12.91 o 
   4   1  12        6.41        3.83      2.77 o 
   5   1  12        0.76       -1.49     11.42 o 
  -5   2  12        4.13        6.52     10.35 o 
  -4   2  12      118.67      156.52     15.27 o 
  -3   2  12       61.66       66.62      6.57 o 
  -2   2  12     1104.44     1018.26     21.08 o 
  -1   2  12      992.07      981.56     20.04 o 
   0   2  12     4635.74     4723.65     88.29 o 
   1   2  12      506.61      441.44     16.69 o 
   2   2  12       44.45       48.74      3.87 o 
   3   2  12      118.77      134.51      6.70 o 
   4   2  12        8.67       10.74      4.63 o 
   5   2  12        3.72       -1.74      5.64 o 
  -5   3  12        1.18        5.95      9.93 o 
  -4   3  12       38.50       37.73      8.20 o 
  -3   3  12        4.44        7.79      3.32 o 
  -2   3  12      152.44      139.97      4.53 o 
  -1   3  12     1669.98     1601.16     31.58 o 
   0   3  12      682.89      658.22     12.69 o 
   1   3  12       47.99      100.40      6.25 o 
   2   3  12      112.58      110.28      7.79 o 
   3   3  12       16.00       32.67      4.01 o 
   4   3  12        2.76        0.35      3.22 o 
   5   3  12        0.32       -0.07      5.42 o 
  -5   4  12        0.00       -3.41      8.50 o 
  -4   4  12       44.78       51.14      9.48 o 
  -3   4  12      382.54      387.53     15.72 o 
  -2   4  12        0.02       -0.33      1.03 o 
  -1   4  12      180.79      233.17     11.38 o 
   0   4  12     2345.20     2328.02     41.37 o 
   1   4  12      201.05      193.05      4.96 o 
   2   4  12       15.80        5.94      5.14 o 
   3   4  12        3.69        4.89      2.60 o 
   4   4  12       12.30       13.78      5.77 o 
   5   4  12       14.59       23.07     12.38 o 
  -5   5  12        0.85        9.31     10.87 o 
  -4   5  12       21.57       23.90      6.97 o 
  -3   5  12      282.59      258.45     15.62 o 
  -2   5  12      119.82       96.40      4.73 o 
  -1   5  12     1136.91     1082.90     22.18 o 
   0   5  12     2831.12     2587.00     45.94 o 
   2   5  12      265.17      229.56     12.42 o 
   3   5  12        7.03       11.97      3.14 o 
   4   5  12        0.92        1.88      4.28 o 
  -5   6  12        3.40        0.55      8.96 o 
  -4   6  12       21.96       11.65      6.23 o 
  -3   6  12       42.92       58.70      9.29 o 
  -2   6  12      939.43      886.83     20.97 o 
  -1   6  12      657.42      597.82     12.81 o 
   0   6  12      370.21      308.56      6.99 o 
   1   6  12      470.40      476.77     11.28 o 
   2   6  12       47.12       52.34      4.36 o 
   3   6  12        2.71        1.74      3.32 o 
   4   6  12        6.67        7.45      4.79 o 
  -4   7  12       50.52       55.12     10.26 o 
  -3   7  12        0.16       23.85      5.98 o 
  -2   7  12      830.36      806.24     21.99 o 
  -1   7  12      861.77      787.41     16.42 o 
   0   7  12       75.48       88.96      3.42 o 
   1   7  12      658.54      630.30     14.37 o 
   2   7  12       24.02       22.42      3.99 o 
   3   7  12        3.00        0.12      3.40 o 
   4   7  12       19.24       21.85      5.89 o 
  -4   8  12        5.07        3.41      7.17 o 
  -3   8  12        0.29        1.44      3.59 o 
  -2   8  12        1.30        0.42      3.08 o 
  -1   8  12       64.96       93.03      4.98 o 
   0   8  12      681.30      653.46     13.20 o 
   1   8  12       13.64       44.12      5.82 o 
   2   8  12       28.87       23.03      4.40 o 
   3   8  12        3.13       30.55      6.31 o 
   4   8  12        1.51        8.54      4.95 o 
  -4   9  12        1.42        4.82      5.76 o 
  -3   9  12        0.01        1.03      3.65 o 
  -2   9  12       11.87       12.72      3.20 o 
  -1   9  12       74.04       71.95      3.72 o 
   0   9  12       95.77       98.94      3.90 o 
   1   9  12        7.01        9.55      2.11 o 
   2   9  12        0.02       -2.07      2.07 o 
   3   9  12        0.00        0.67      3.92 o 
   4   9  12        9.17        4.41      4.56 o 
  -4  10  12        1.59        0.61     10.20 o 
  -3  10  12       50.72       65.46     12.42 o 
  -2  10  12        3.93        2.15      2.64 o 
  -1  10  12        2.35       22.00      6.14 o 
   0  10  12        9.80       10.39      1.85 o 
   1  10  12      237.46      217.27      7.62 o 
   2  10  12        1.58       -2.65      2.65 o 
   3  10  12        0.49       -1.24      5.06 o 
   4  10  12        3.35        1.86      4.75 o 
  -4  11  12        0.27        4.44      6.96 o 
  -3  11  12       20.13       25.64      8.13 o 
  -2  11  12       14.09        8.57      3.27 o 
  -1  11  12       72.28       75.47      4.25 o 
   0  11  12      231.67      236.45      7.83 o 
   1  11  12       50.56       75.87      4.87 o 
   2  11  12       60.31       59.05      5.81 o 
   3  11  12        3.25        6.22      4.57 o 
   4  11  12        1.67       -7.60      7.60 o 
  -3  12  12        2.99        5.43      6.13 o 
  -2  12  12        3.18        4.71      3.34 o 
  -1  12  12        6.06       24.99      4.93 o 
   0  12  12        2.60        7.12      2.18 o 
   1  12  12      104.40      130.15      6.46 o 
   2  12  12        1.89        2.10      5.16 o 
   3  12  12        2.97        5.71      4.93 o 
  -3  13  12        7.24       11.50      5.39 o 
  -2  13  12        3.28        1.88      3.43 o 
  -1  13  12        0.16       -2.09      2.09 o 
   0  13  12       83.45       98.31      5.13 o 
   1  13  12        0.11        7.90      6.41 o 
   2  13  12       41.47       35.68      5.28 o 
   3  13  12        3.45        4.46      5.16 o 
  -3  14  12        0.47       -0.08      5.21 o 
  -2  14  12       10.26       13.93      4.37 o 
  -1  14  12       23.27       30.77      3.97 o 
   0  14  12       65.01       63.62      5.26 o 
   1  14  12       12.64       15.24      5.06 o 
   2  14  12        0.23        3.79      3.81 o 
   3  14  12        7.31       21.48      6.87 o 
  -2  15  12        2.26        7.46      3.95 o 
  -1  15  12       32.77       48.31      4.96 o 
   0  15  12        0.30       -0.43      2.41 o 
   1  15  12        8.56       10.37      3.90 o 
   2  15  12        0.06        0.14      5.61 o 
  -2  16  12        5.30        7.04      4.82 o 
  -1  16  12        0.05       -0.98      2.96 o 
   0  16  12        5.50        5.52      3.34 o 
   1  16  12        5.28        0.39      4.12 o 
   2  16  12        3.63        2.66      5.89 o 
  -1  17  12       17.83       18.30      4.13 o 
   0  17  12       11.65       14.29      5.69 o 
   1  17  12       15.88        5.08     11.46 o 
  -5   1  13       43.06       22.38     12.04 o 
  -4   1  13       20.49       28.02      7.45 o 
  -3   1  13      104.19      102.30      6.63 o 
  -2   1  13      250.28      245.68      6.64 o 
  -1   1  13     1532.00     1596.47     31.63 o 
   0   1  13       31.31       27.44      1.59 o 
   1   1  13      708.82      694.43     20.81 o 
   2   1  13       78.00       78.90      4.96 o 
   4   1  13       42.15       42.44      4.49 o 
   5   1  13        0.86        7.11      5.99 o 
  -5   2  13        5.72       13.48     11.07 o 
  -4   2  13        9.58       13.01      6.55 o 
  -3   2  13        4.16       54.14      5.85 o 
  -2   2  13      225.85      226.61      6.30 o 
  -1   2  13      185.08      245.03     13.52 o 
   0   2  13     1409.46     1328.91     25.94 o 
   1   2  13      111.82       98.17      4.09 o 
   2   2  13        0.11        0.25      1.78 o 
   3   2  13        0.51        4.00      2.54 o 
   4   2  13       27.18       26.13      4.28 o 
   5   2  13        1.77       13.43      7.51 o 
  -5   3  13        0.12        5.08     10.84 o 
  -4   3  13       32.23       33.61      7.70 o 
  -3   3  13      103.51      129.84      9.51 o 
  -2   3  13      258.98      262.50      6.99 o 
  -1   3  13      262.54      263.32      7.29 o 
   0   3  13      567.20      574.45     11.33 o 
   1   3  13      946.73      920.31     18.99 o 
   2   3  13       22.45       26.84      4.18 o 
   3   3  13        0.88       15.62      3.09 o 
   4   3  13       19.54       17.73      4.47 o 
  -5   4  13        2.02        1.84      9.36 o 
  -4   4  13       34.55       26.60      7.05 o 
  -3   4  13      114.66      128.69      9.73 o 
  -2   4  13        6.87        3.66      1.27 o 
  -1   4  13      112.42      129.68      6.78 o 
   0   4  13       63.78       59.26      2.67 o 
   1   4  13     1016.41     1024.10     19.59 o 
   2   4  13      371.01      322.45     12.77 o 
   3   4  13       16.19       29.04      4.60 o 
   4   4  13        6.21        7.25      6.38 o 
  -5   5  13        9.61       18.80     11.53 o 
  -4   5  13       30.19       24.10     12.65 o 
  -3   5  13       53.15       67.06      9.34 o 
  -2   5  13        9.34        6.90      1.76 o 
  -1   5  13     1172.20     1099.76     22.60 o 
   0   5  13        0.16        1.89      1.18 o 
   1   5  13       77.69       74.42      4.01 o 
   2   5  13       36.44       46.34      4.15 o 
   3   5  13        1.18      112.88     10.64 o 
   4   5  13        8.14        9.59      4.92 o 
  -4   6  13       64.69       74.63     13.72 o 
  -3   6  13        0.00       -1.69      3.10 o 
  -2   6  13      894.55      859.85     20.58 o 
  -1   6  13      184.58      267.43     12.39 o 
   0   6  13      901.82      859.25     16.55 o 
   1   6  13        3.06       17.68      2.32 o 
   2   6  13       42.16       33.56      3.70 o 
   3   6  13        1.97        0.89      3.37 o 
   4   6  13        6.85        6.78      4.52 o 
  -4   7  13       16.47       22.73      7.88 o 
  -3   7  13      228.33      213.32     11.44 o 
  -2   7  13       15.34       33.61      4.05 o 
  -1   7  13      338.77      419.46     18.72 o 
   0   7  13       51.52       55.47      2.98 o 
   1   7  13      363.28      509.40     12.20 o 
   2   7  13        9.57        7.87      2.62 o 
   3   7  13        3.45        6.53      4.54 o 
   4   7  13        2.14        4.02      4.39 o 
  -4   8  13        2.59        3.35      6.10 o 
  -3   8  13       32.46       37.07      5.77 o 
  -2   8  13       56.59       42.76      4.40 o 
  -1   8  13      203.52      193.83      4.99 o 
   0   8  13     1123.95     1092.84     20.84 o 
   1   8  13      388.27      420.59     12.48 o 
   2   8  13        1.16        2.54      2.59 o 
   3   8  13        8.56       23.16      5.35 o 
   4   8  13        0.80       -0.41      4.35 o 
  -4   9  13        4.43        5.22      6.62 o 
  -3   9  13       17.46        7.36      4.40 o 
  -2   9  13      111.91      113.76      7.11 o 
  -1   9  13       33.67       37.28      2.95 o 
   0   9  13     1271.31     1224.39     23.23 o 
   1   9  13      502.86      441.22     11.20 o 
   2   9  13       35.09       33.32      4.31 o 
   3   9  13        1.88        2.09      3.86 o 
   4   9  13        1.70        1.96      4.89 o 
  -4  10  13       16.09       14.78      7.49 o 
  -3  10  13        1.16        2.63      5.20 o 
  -2  10  13      119.12      118.28      7.97 o 
  -1  10  13       46.72       61.78      4.19 o 
   0  10  13      104.73       93.06      4.21 o 
   1  10  13       18.98       23.72      3.82 o 
   2  10  13       13.69        8.02      3.39 o 
   3  10  13        0.07        5.75      4.50 o 
   4  10  13        1.67        2.84      4.86 o 
  -4  11  13        6.44        8.88      8.32 o 
  -3  11  13        0.37       -3.49      4.43 o 
  -2  11  13        3.11        3.21      3.06 o 
  -1  11  13      235.28      219.30      6.68 o 
   0  11  13       15.93       16.11      2.34 o 
   1  11  13       43.17       48.66      4.27 o 
   2  11  13       18.15       15.35      3.91 o 
   3  11  13        0.35        1.67      4.07 o 
  -3  12  13       46.52       32.65      6.79 o 
  -2  12  13       11.90        9.81      3.82 o 
  -1  12  13      159.85      159.29      5.72 o 
   0  12  13       11.60       10.07      2.37 o 
   1  12  13      159.50      158.14      7.08 o 
   2  12  13      156.27      149.34     13.25 o 
   3  12  13        3.47       19.50      6.63 o 
  -3  13  13       15.18       19.76      5.86 o 
  -2  13  13        0.16       -0.38      3.19 o 
  -1  13  13       12.74        7.01      2.65 o 
   0  13  13       45.71       49.50      4.59 o 
   1  13  13        6.54        2.21      3.92 o 
   2  13  13        2.49        6.14      3.72 o 
   3  13  13        8.60       11.65      5.59 o 
  -3  14  13        0.09        0.20      4.08 o 
  -2  14  13       18.19       22.17      4.77 o 
  -1  14  13       34.28       41.26      4.94 o 
   0  14  13        1.39       -1.83      2.34 o 
   1  14  13        8.41       10.39      4.84 o 
   2  14  13        1.31        3.13      3.73 o 
   3  14  13        0.00       15.57     12.81 o 
  -2  15  13        2.19       -0.32      3.46 o 
  -1  15  13       24.97       21.78      3.94 o 
   0  15  13        0.71        1.42      2.65 o 
   1  15  13       27.25       11.79      6.61 o 
   2  15  13       18.58       29.69      7.55 o 
  -2  16  13        0.64        5.98      4.87 o 
  -1  16  13        4.88        0.54      3.24 o 
   0  16  13       15.56       10.84      3.57 o 
   1  16  13        7.41        8.94      4.37 o 
   2  16  13        0.89        3.18      5.92 o 
  -1  17  13        0.04       -0.26      3.36 o 
   0  17  13        8.85        9.13      5.20 o 
   1  17  13        0.29       -0.34      4.02 o 
  -4   0  14        6.02        2.65      7.45 o 
  -3   0  14      657.88      677.81     28.20 o 
  -2   0  14      340.29      368.51     12.94 o 
  -1   0  14     4458.38     4182.49    112.82 o 
   0   0  14      783.30      693.56     17.51 o 
   1   0  14      119.94      110.01      5.11 o 
   2   0  14      390.67      383.64     17.89 o 
   3   0  14        3.41       30.71      9.57 o 
   4   0  14        0.51        3.14      4.19 o 
  -5   1  14        2.16       11.22     12.19 o 
  -4   1  14       43.93       49.78      9.15 o 
  -3   1  14      437.10      418.80     13.81 o 
  -2   1  14      614.43      605.17     13.58 o 
  -1   1  14      636.73      675.04     14.57 o 
   0   1  14     1563.61     1392.38     23.52 o 
   1   1  14      191.12      224.57      9.17 o 
   2   1  14       66.45       64.47      4.58 o 
   3   1  14       39.76       56.41      4.89 o 
   4   1  14        5.30        5.25      2.97 o 
  -5   2  14        7.27       -0.24      9.64 o 
  -4   2  14       27.83       37.67      8.36 o 
  -3   2  14       24.23       51.90      5.94 o 
  -2   2  14       10.09       16.73      2.22 o 
  -1   2  14       23.10       37.05      2.47 o 
   0   2  14      105.27      121.17      3.70 o 
   1   2  14     1306.41     1204.31     24.29 o 
   2   2  14       32.91       17.51      2.80 o 
   3   2  14        1.90        9.58      2.77 o 
   4   2  14       12.26       13.16      4.18 o 
  -5   3  14        0.27        0.49     11.49 o 
  -4   3  14        6.72        1.37      4.92 o 
  -3   3  14       47.27       40.58      5.39 o 
  -2   3  14        8.54        5.33      1.57 o 
  -1   3  14      325.56      394.10     24.00 o 
   0   3  14     1604.36     1515.62     27.56 o 
   1   3  14     1108.82      969.11     20.05 o 
   2   3  14       56.86       65.94      5.66 o 
   3   3  14       46.03       56.26      5.06 o 
   4   3  14       23.79       26.91      6.71 o 
  -5   4  14        0.41       -4.28      7.70 o 
  -4   4  14        8.51        7.74      5.90 o 
  -3   4  14        1.10        2.10      2.98 o 
  -2   4  14      534.63      470.77     11.99 o 
  -1   4  14      546.99      624.23     20.92 o 
   0   4  14       98.85       67.67      2.97 o 
   1   4  14      107.08      101.94      3.87 o 
   2   4  14       14.22       16.54      2.84 o 
   3   4  14        4.77       19.45      3.51 o 
   4   4  14        1.28        2.59      4.24 o 
  -5   5  14        0.22       -3.44      9.69 o 
  -4   5  14       46.59       23.60     13.12 o 
  -3   5  14        6.10        6.45      3.47 o 
  -2   5  14      113.95      114.34      5.30 o 
  -1   5  14       74.63       85.79      3.96 o 
   0   5  14      780.83      743.20     14.55 o 
   1   5  14      174.73      293.20      8.57 o 
   2   5  14      313.75      315.92     11.71 o 
   3   5  14       25.70       31.83      4.75 o 
   4   5  14        6.28        7.94      5.06 o 
  -4   6  14        3.85        7.01      6.34 o 
  -3   6  14       17.59       21.94      4.68 o 
  -2   6  14      138.39      128.52      5.64 o 
  -1   6  14      125.29      120.97      4.14 o 
   0   6  14        5.77       15.31      1.83 o 
   1   6  14      648.33      644.71     14.74 o 
   2   6  14       15.76       20.70      3.15 o 
   3   6  14       26.15       59.54      9.23 o 
   4   6  14        6.48        7.32      5.57 o 
  -4   7  14        9.05        4.92      6.15 o 
  -3   7  14        7.41        5.76      4.17 o 
  -2   7  14      317.56      296.89     10.43 o 
  -1   7  14      847.31      762.91     25.84 o 
   0   7  14     1681.56     1527.27     28.23 o 
   2   7  14       25.91       26.63      3.96 o 
   3   7  14        1.93        0.84      3.42 o 
   4   7  14        1.80        1.85      4.63 o 
  -4   8  14        4.00        1.29      5.85 o 
  -3   8  14       99.97      113.92      9.26 o 
  -2   8  14        7.17        6.37      2.65 o 
  -1   8  14      501.12      514.44     11.08 o 
   0   8  14       84.57       87.98      3.90 o 
   1   8  14       46.38      144.99      6.70 o 
   2   8  14        1.78        3.75      2.75 o 
   3   8  14        2.25        0.32      3.77 o 
   4   8  14        7.29        2.18      4.96 o 
  -4   9  14        4.95        7.74      9.45 o 
  -3   9  14       55.36       69.36     12.86 o 
  -2   9  14       15.25        8.10      3.07 o 
  -1   9  14      135.27      230.13      9.48 o 
   0   9  14       65.31       64.62      3.43 o 
   1   9  14       60.99       68.34      4.34 o 
   2   9  14        1.87        3.57      2.60 o 
   3   9  14        6.20       16.59      5.46 o 
   4   9  14        0.24       -4.10      4.50 o 
  -4  10  14        1.14       -2.62      5.99 o 
  -3  10  14        2.34       -1.36      4.37 o 
  -2  10  14        1.93        6.21      3.40 o 
  -1  10  14       44.91       49.38      3.40 o 
   0  10  14       32.50       31.54      2.60 o 
   1  10  14       85.22       90.06      5.58 o 
   2  10  14       25.42       29.97      4.42 o 
   3  10  14        1.79        0.85      4.35 o 
   4  10  14        6.36        3.83      6.45 o 
  -4  11  14       14.45       19.46      8.76 o 
  -3  11  14        8.99        6.13      4.96 o 
  -2  11  14       38.33       35.86      4.81 o 
  -1  11  14        0.47       10.33      1.96 o 
   0  11  14       21.49       25.08      2.65 o 
   1  11  14      118.21      160.01      6.81 o 
   2  11  14        6.43        3.08      5.18 o 
   3  11  14       16.81       20.78      5.78 o 
  -3  12  14        0.18        1.28      4.60 o 
  -2  12  14        0.62        2.71      3.28 o 
  -1  12  14       19.73       39.80      5.46 o 
   0  12  14       11.91        4.49      3.10 o 
   1  12  14        0.00        2.90      2.59 o 
   2  12  14        4.97       10.94      3.69 o 
   3  12  14        0.70        7.75      4.96 o 
  -3  13  14        1.13        4.55      4.18 o 
  -2  13  14       32.18       40.30      5.34 o 
  -1  13  14        2.11       -1.04      2.23 o 
   0  13  14       12.85       10.32      2.94 o 
   1  13  14       40.26       43.48     14.44 o 
   2  13  14        9.78        4.44      3.58 o 
   3  13  14       10.19        9.29      5.88 o 
  -3  14  14        0.00       -0.22      4.96 o 
  -2  14  14       33.84       32.40      5.29 o 
  -1  14  14        7.89        9.33      3.23 o 
   0  14  14        1.21        0.63      2.52 o 
   1  14  14       23.22       20.61      5.49 o 
   2  14  14        6.66       14.68      4.33 o 
  -2  15  14        8.10        6.25      4.16 o 
  -1  15  14        0.01        2.29      3.73 o 
   0  15  14       52.65       50.53      5.02 o 
   1  15  14        0.03        6.05      4.58 o 
   2  15  14        2.80        4.08      5.90 o 
  -2  16  14        3.89        1.06      6.36 o 
  -1  16  14        1.46        1.36      3.09 o 
   0  16  14       19.86       26.06      7.39 o 
   1  16  14        6.81        4.27      4.01 o 
  -1  17  14       18.94       21.17      7.54 o 
   0  17  14       25.72       28.10      6.18 o 
  -5   1  15        5.38       14.83     11.60 o 
  -4   1  15        7.44        3.83      5.12 o 
  -3   1  15     1900.81     1789.42     46.12 o 
  -2   1  15      398.06      358.44      9.07 o 
  -1   1  15     1305.24     1277.73     25.91 o 
   0   1  15       42.09       55.34      2.93 o 
   1   1  15      300.32      426.55     16.15 o 
   2   1  15      109.50      108.70      6.95 o 
   3   1  15        1.80        5.70      2.95 o 
   4   1  15       44.11       31.20      4.71 o 
  -5   2  15        2.53       -1.93     10.34 o 
  -4   2  15        2.54        8.62      5.52 o 
  -3   2  15        7.77       15.36      4.54 o 
  -2   2  15      320.15      292.77      7.85 o 
  -1   2  15      119.40      246.83     23.82 o 
   0   2  15      479.17      503.81     10.94 o 
   1   2  15      262.37      288.82      8.55 o 
   2   2  15      595.00      544.97     14.98 o 
   3   2  15        8.77        9.72      3.00 o 
   4   2  15        8.72        7.90      3.80 o 
  -5   3  15        5.03       -5.17      9.45 o 
  -4   3  15        1.31       -6.72     11.77 o 
  -3   3  15       68.67       73.23      7.14 o 
  -2   3  15     1033.24      952.86     20.31 o 
  -1   3  15       30.33       48.78      8.71 o 
   0   3  15     1869.26     1741.55     31.50 o 
   1   3  15       99.13      113.18      4.02 o 
   2   3  15       28.72       35.10      3.68 o 
   3   3  15       16.40       15.85      3.38 o 
   4   3  15        5.24        6.22      3.70 o 
  -5   4  15        0.27       -7.57      9.84 o 
  -4   4  15        8.34       15.79      8.62 o 
  -3   4  15       48.23       52.60      4.96 o 
  -2   4  15      350.52      348.96      9.02 o 
  -1   4  15        1.49       11.59      2.01 o 
   0   4  15      168.29      161.11      4.42 o 
   2   4  15        5.04        9.37      2.83 o 
   3   4  15       41.90       32.23      4.21 o 
   4   4  15       24.11       32.35      6.58 o 
  -4   5  15        0.30        0.01      4.89 o 
  -3   5  15      417.55      384.38     15.32 o 
  -2   5  15      244.78      248.01      8.02 o 
  -1   5  15      620.93      588.59     14.45 o 
   0   5  15     1153.01     1107.62     20.90 o 
   1   5  15       17.46       53.03      4.93 o 
   2   5  15      324.49      281.43     10.88 o 
   3   5  15       11.41       13.32      3.30 o 
   4   5  15        1.24        3.07      4.50 o 
  -4   6  15        5.17        7.55      6.16 o 
  -3   6  15        6.80        5.60      3.81 o 
  -2   6  15       53.38       58.66      5.95 o 
  -1   6  15      442.90      495.01     19.24 o 
   0   6  15      435.99      428.55      9.32 o 
   1   6  15      721.92      607.38     15.49 o 
   2   6  15      118.22      123.54      6.99 o 
   3   6  15       10.06       12.60      4.64 o 
   4   6  15        0.28       -3.60      3.60 o 
  -4   7  15        6.73        2.09      5.71 o 
  -3   7  15        0.29       -1.55      3.58 o 
  -2   7  15       34.35       27.54      3.92 o 
  -1   7  15      582.98      547.31     11.62 o 
   0   7  15      710.90      661.88     13.46 o 
   1   7  15        3.01        7.19      2.20 o 
   2   7  15      183.55      158.89      7.01 o 
   3   7  15        9.27        7.01      4.42 o 
   4   7  15        8.41       10.68      5.22 o 
  -4   8  15        3.13        9.95      7.33 o 
  -3   8  15       74.28       70.17      7.44 o 
  -2   8  15      580.99      525.25     16.08 o 
  -1   8  15      385.66      393.99      9.09 o 
   0   8  15       67.61       72.77      3.54 o 
   1   8  15       76.12      102.00      7.48 o 
   2   8  15       77.99       58.31      5.61 o 
   3   8  15        0.01       10.06      4.52 o 
   4   8  15        1.26        0.69      4.78 o 
  -4   9  15       11.84        2.93      6.75 o 
  -3   9  15        8.07        9.31      4.48 o 
  -2   9  15        0.02       -1.62      3.16 o 
  -1   9  15        0.23        7.67      1.85 o 
   0   9  15      339.04      335.46      8.01 o 
   1   9  15        0.11       26.53      3.15 o 
   2   9  15      110.57      140.62      7.28 o 
   3   9  15        0.85        3.67      4.46 o 
   4   9  15        6.93       -1.32      4.65 o 
  -4  10  15        2.65        6.47      6.70 o 
  -3  10  15        0.04       -3.67      3.67 o 
  -2  10  15       65.60       77.57      6.26 o 
  -1  10  15       46.85       58.14      3.80 o 
   0  10  15        7.65       14.00      2.67 o 
   1  10  15      248.61      237.02     10.29 o 
   2  10  15       47.36       38.51      5.03 o 
   3  10  15        7.21        3.46      4.42 o 
  -4  11  15        0.92        2.02      9.81 o 
  -3  11  15        0.05        7.02      4.82 o 
  -2  11  15        4.64        1.97      3.00 o 
  -1  11  15      173.65      183.81      6.20 o 
   0  11  15        0.27       -0.77      1.64 o 
   1  11  15       19.50       30.80      4.13 o 
   2  11  15      113.60      108.86      7.86 o 
   3  11  15        5.29        6.75      5.23 o 
  -3  12  15       49.33       52.59      6.36 o 
  -2  12  15       50.38       58.45      9.13 o 
  -1  12  15        1.28        2.56      2.00 o 
   0  12  15       24.48       16.22      3.24 o 
   1  12  15        4.49        4.54      2.85 o 
   2  12  15       11.27       13.93      4.08 o 
   3  12  15        6.68       10.13      5.39 o 
  -3  13  15        5.35       10.79      4.47 o 
  -2  13  15       16.45       18.06      4.44 o 
  -1  13  15       45.50       44.37      4.71 o 
   0  13  15       16.30       12.81      3.21 o 
   1  13  15       15.78       10.44      4.57 o 
   2  13  15        0.82        4.90      3.72 o 
   3  13  15        7.35       15.80      7.00 o 
  -3  14  15        0.22        4.46      4.20 o 
  -2  14  15       31.58       27.46      5.15 o 
  -1  14  15        0.01       -0.25      2.65 o 
   0  14  15       30.19       26.06      3.79 o 
   1  14  15        7.41       13.71      4.99 o 
   2  14  15        1.42        6.47      3.87 o 
  -2  15  15       11.04       10.37      4.49 o 
  -1  15  15        5.03        0.61      3.11 o 
   0  15  15       29.20       29.51      4.96 o 
   1  15  15        7.63        4.53      5.01 o 
   2  15  15        1.34        4.08      6.12 o 
  -1  16  15        9.13        3.69      3.36 o 
   0  16  15        0.32       -1.45      2.87 o 
   1  16  15        0.35       -2.93      3.77 o 
   0  17  15        3.17        8.82      3.57 o 
  -4   0  16      112.81      100.91     17.36 o 
  -3   0  16      113.35      135.98     11.55 o 
  -2   0  16       62.21       73.97      5.73 o 
  -1   0  16     1740.67     1659.37     46.87 o 
   0   0  16     3275.56     3045.77     70.81 o 
   1   0  16      653.56      564.52     21.09 o 
   2   0  16      187.58      191.54     11.78 o 
   3   0  16        0.62       22.23      5.55 o 
   4   0  16        4.57        5.05      5.98 o 
  -5   1  16        0.00       -9.15      9.32 o 
  -4   1  16       11.05        5.51      5.66 o 
  -3   1  16       88.59       94.36      8.12 o 
  -2   1  16     1004.68      904.74     19.45 o 
  -1   1  16      720.52      702.98     15.36 o 
   0   1  16      830.18      753.18     14.37 o 
   1   1  16      214.14      180.27      6.18 o 
   2   1  16        1.02        7.30      2.65 o 
   3   1  16       20.72       25.75      3.80 o 
   4   1  16        2.53        5.77      3.46 o 
  -5   2  16        1.70       15.04     12.47 o 
  -4   2  16       88.54       87.32     11.75 o 
  -3   2  16       43.07       50.44      6.10 o 
  -2   2  16      660.31      650.31     14.76 o 
  -1   2  16      344.16      362.62      8.95 o 
   0   2  16      243.11      222.58      5.49 o 
   1   2  16      364.30      304.78      9.10 o 
   2   2  16       69.13       86.09      7.36 o 
   3   2  16        1.16        4.33      2.70 o 
   4   2  16        0.57       -1.06      3.11 o 
  -5   3  16        0.18        0.79     10.05 o 
  -4   3  16       35.56       44.64      8.78 o 
  -3   3  16       26.87       35.89      5.39 o 
  -2   3  16       70.31       72.28      4.08 o 
  -1   3  16       91.03       92.79      4.27 o 
   0   3  16      490.59      451.49     10.13 o 
   1   3  16        7.21      188.57     30.48 o 
   2   3  16      159.40      118.95      6.58 o 
   3   3  16        1.17        7.80      3.02 o 
   4   3  16        8.09        9.95      4.27 o 
  -4   4  16        3.61        7.07      5.35 o 
  -3   4  16       73.45       74.00      5.90 o 
  -2   4  16       40.14       51.64      3.46 o 
  -1   4  16      809.31      774.14     18.24 o 
   0   4  16      630.78      611.90     13.36 o 
   1   4  16      949.16      859.79     18.37 o 
   2   4  16       15.70       17.01      3.09 o 
   3   4  16        1.76       36.26      4.23 o 
   4   4  16        3.30       10.06      5.14 o 
  -4   5  16       20.62       16.44      8.58 o 
  -3   5  16       79.91       77.46      7.32 o 
  -2   5  16       59.70       70.08      4.81 o 
  -1   5  16      260.85      249.92      8.64 o 
   0   5  16      216.16      213.11      5.54 o 
   1   5  16       45.40       80.23      7.87 o 
   2   5  16       34.10       53.52      4.77 o 
   3   5  16       44.82       38.88      4.65 o 
   4   5  16        1.10        2.29      4.66 o 
  -4   6  16       15.76       19.53      7.68 o 
  -3   6  16      156.63      167.24     11.16 o 
  -2   6  16      200.58      169.98      6.72 o 
  -1   6  16       82.60      159.46      7.61 o 
   0   6  16      127.95      126.47      4.15 o 
   1   6  16      142.15      128.21      5.83 o 
   2   6  16      182.19      155.36      7.01 o 
   3   6  16       11.21       12.48      4.34 o 
   4   6  16       10.85        7.08      6.83 o 
  -4   7  16        6.93        9.38      6.27 o 
  -3   7  16        0.62        3.09      3.79 o 
  -2   7  16        2.29        2.87      3.84 o 
  -1   7  16       21.80       23.35      2.32 o 
   0   7  16       88.83       93.15      3.97 o 
   1   7  16      369.50      346.55     12.85 o 
   2   7  16        1.64        2.11      2.60 o 
   3   7  16       10.94       21.36      7.66 o 
   4   7  16        3.59        4.52      4.67 o 
  -4   8  16        1.24       -3.51      5.84 o 
  -3   8  16        4.82       -0.82      3.71 o 
  -2   8  16        9.30       11.47      3.48 o 
  -1   8  16      138.87      163.56      5.16 o 
   0   8  16      131.40      128.16      4.36 o 
   1   8  16      611.99      583.22     15.40 o 
   2   8  16      173.20      158.87      8.72 o 
   3   8  16        0.01        0.82      3.53 o 
   4   8  16       17.53        8.82      5.37 o 
  -4   9  16        6.27       14.30      7.58 o 
  -3   9  16       28.12       38.22      9.51 o 
  -2   9  16       49.49       50.03      5.70 o 
  -1   9  16      195.22      159.70      6.15 o 
   0   9  16      316.97      305.09      7.54 o 
   1   9  16      187.67      190.49      7.26 o 
   2   9  16        2.86        7.90      3.02 o 
   3   9  16        0.23        3.71      4.40 o 
   4   9  16        3.40        4.78      4.71 o 
  -4  10  16        1.54        0.88      6.40 o 
  -3  10  16        0.44       -4.09      4.09 o 
  -2  10  16      135.78      158.71      8.74 o 
  -1  10  16       18.48       40.23      4.83 o 
   0  10  16        5.78       12.34      2.03 o 
   1  10  16      223.48      183.51      8.07 o 
   2  10  16        0.07        5.46      3.49 o 
   3  10  16       10.01       -0.22      3.86 o 
  -3  11  16       73.84       74.85      7.07 o 
  -2  11  16        5.17        4.57      3.25 o 
  -1  11  16       51.45       53.70      4.68 o 
   0  11  16      127.32      113.77      5.74 o 
   1  11  16       13.68       17.69      3.58 o 
   2  11  16        4.95       12.70      3.88 o 
   3  11  16       11.97       11.41      5.36 o 
  -3  12  16        4.93        4.85      5.33 o 
  -2  12  16        3.69        6.79      3.69 o 
  -1  12  16        9.07       10.36      2.28 o 
   0  12  16        4.08        6.14      2.66 o 
   1  12  16        7.98       21.73      4.02 o 
   2  12  16        2.56       -2.93      3.31 o 
   3  12  16        0.06        7.76      5.19 o 
  -3  13  16        9.49        9.43      4.38 o 
  -2  13  16       11.04        9.09      4.03 o 
  -1  13  16       55.54       61.96      4.92 o 
   0  13  16       40.01       24.95      4.28 o 
   1  13  16        0.23       -2.11      3.05 o 
   2  13  16        7.91        4.20      3.77 o 
   3  13  16        3.08       -2.84      9.87 o 
  -2  14  16       27.03       18.99      4.97 o 
  -1  14  16        6.41        4.28      3.09 o 
   0  14  16        9.27        5.35      3.50 o 
   1  14  16       11.56       12.56      4.89 o 
   2  14  16        3.98        6.72      4.08 o 
  -2  15  16        9.91        8.22      4.37 o 
  -1  15  16        3.43        7.14      3.22 o 
   0  15  16       21.58       13.21      3.47 o 
   1  15  16        1.19        6.27      6.36 o 
   2  15  16        0.60        7.20      6.34 o 
  -1  16  16        4.19       -0.83      3.25 o 
   0  16  16        0.72        3.48      4.03 o 
   1  16  16        0.05       -1.47      3.85 o 
  -5   1  17        0.08        7.37     10.05 o 
  -4   1  17        1.37       -1.86      4.83 o 
  -3   1  17       21.87       18.23      4.65 o 
  -2   1  17      341.19      323.66      8.73 o 
  -1   1  17        2.51       11.75      2.16 o 
   0   1  17     1191.45     1113.72     20.58 o 
   2   1  17      256.20      235.51      9.57 o 
   3   1  17        0.39        5.01      3.21 o 
   4   1  17        8.67       18.42      4.24 o 
  -4   2  17       43.37       41.86     12.40 o 
  -3   2  17       24.00       18.62      4.12 o 
  -2   2  17     2300.76     2137.03     42.61 o 
  -1   2  17       86.32      123.37      7.00 o 
   0   2  17      200.91      165.96      4.84 o 
   2   2  17        0.93        2.14      2.47 o 
   3   2  17       45.76       38.60      4.58 o 
   4   2  17        9.94       10.27      3.90 o 
  -4   3  17       51.51       36.25     12.01 o 
  -3   3  17       18.07       18.03      3.53 o 
  -2   3  17       23.29       24.99      2.70 o 
  -1   3  17      775.08      687.63     26.37 o 
   0   3  17        2.70        2.10      1.11 o 
   1   3  17      210.60      175.82      5.52 o 
   2   3  17      187.61      171.52      7.91 o 
   3   3  17       55.11      103.02     10.61 o 
   4   3  17        1.22        2.05      3.70 o 
  -4   4  17        2.52        6.35      6.23 o 
  -3   4  17       11.42       10.48      3.16 o 
  -2   4  17       67.94       55.42      3.74 o 
  -1   4  17      212.30      294.29     16.02 o 
   0   4  17      124.78      109.32      3.91 o 
   2   4  17       71.93       78.77      6.23 o 
   3   4  17        6.70       23.21      4.30 o 
   4   4  17        1.76       -0.12      4.16 o 
  -4   5  17       23.52       26.96      8.01 o 
  -3   5  17       51.05       44.37      6.17 o 
  -2   5  17       47.78       62.79      4.50 o 
  -1   5  17      273.05      259.70      8.26 o 
   0   5  17        4.03       10.01      1.98 o 
   1   5  17      360.45      337.64      9.94 o 
   2   5  17       41.13       43.46      4.40 o 
   3   5  17       82.05       94.51      6.83 o 
   4   5  17        5.58       10.54      5.08 o 
  -4   6  17        4.38       -1.05      5.37 o 
  -3   6  17       19.26       20.30      4.85 o 
  -2   6  17      119.63      108.64      5.92 o 
  -1   6  17       17.50       26.40      3.93 o 
   0   6  17       41.35       47.33      2.84 o 
   1   6  17      171.61      171.78     11.00 o 
   2   6  17       62.56       56.21      5.00 o 
   3   6  17       27.07       27.25      4.64 o 
   4   6  17        0.65        3.28      4.63 o 
  -4   7  17        0.73       -2.87      6.61 o 
  -3   7  17        0.16        1.86      6.65 o 
  -2   7  17       56.05       58.95      5.66 o 
  -1   7  17       82.89      146.92     14.90 o 
   0   7  17       12.01       13.63      1.97 o 
   1   7  17        2.21       30.70      9.96 o 
   2   7  17        7.45        1.37      2.48 o 
   3   7  17        2.86        1.05      4.22 o 
   4   7  17        4.47       11.20      5.14 o 
  -4   8  17        3.19        7.39      6.47 o 
  -3   8  17       66.68       54.46     17.83 o 
  -2   8  17        0.24        2.92      2.66 o 
   0   8  17     1108.78     1073.11     20.80 o 
   1   8  17        4.97        9.22      2.52 o 
   2   8  17       56.97       54.15      5.76 o 
   3   8  17        5.59       11.20      4.89 o 
   4   8  17        3.07        2.92      4.96 o 
  -4   9  17        0.34        0.82     10.47 o 
  -3   9  17        0.44        4.52      3.39 o 
  -2   9  17      139.96      126.77      7.51 o 
  -1   9  17      110.27      134.86      5.83 o 
   0   9  17      329.60      306.24      7.60 o 
   1   9  17       55.16       52.84      4.37 o 
   2   9  17       73.36       77.71      5.80 o 
   3   9  17       45.46       40.39      6.92 o 
  -4  10  17       12.45       12.00      7.95 o 
  -3  10  17        9.10        5.27      3.68 o 
  -2  10  17       84.36      107.14      7.61 o 
  -1  10  17        2.98       19.85      2.89 o 
   0  10  17       11.78       16.12      2.50 o 
   1  10  17        0.07       13.45      3.22 o 
   2  10  17        6.65        8.14      3.79 o 
   3  10  17        1.03       -0.43      3.89 o 
  -3  11  17        9.14        5.65      4.08 o 
  -2  11  17       11.73        9.22      3.74 o 
  -1  11  17        5.91        2.90      1.97 o 
   0  11  17       34.42       35.01      3.75 o 
   1  11  17       15.72       13.35      3.40 o 
   2  11  17        0.66       -1.89      3.17 o 
   3  11  17       21.99       18.91      6.33 o 
  -3  12  17        7.78       14.55      4.64 o 
  -2  12  17        1.13       -3.05      3.05 o 
  -1  12  17      129.51      125.30      5.42 o 
   0  12  17       81.61       92.17      6.30 o 
   1  12  17        0.43        0.11      2.76 o 
   2  12  17        4.61        8.70      4.93 o 
   3  12  17        1.24        4.98      5.14 o 
  -3  13  17       10.56       16.56      4.95 o 
  -2  13  17       17.61       16.70      5.99 o 
  -1  13  17        0.67        0.30      2.42 o 
   0  13  17        7.10        3.55      3.40 o 
   1  13  17        8.24        2.43      3.52 o 
   2  13  17        3.08        4.99      3.72 o 
  -2  14  17       26.13       21.77      5.43 o 
  -1  14  17       11.91       10.28      3.53 o 
   0  14  17       10.35        6.54      3.18 o 
   1  14  17       13.58       32.78     10.70 o 
   2  14  17        0.12       -1.90      3.66 o 
  -2  15  17       37.60       43.32      7.08 o 
  -1  15  17        1.25       -2.30      2.98 o 
   0  15  17       44.00       35.53      5.65 o 
   1  15  17        5.21       12.38      6.21 o 
  -1  16  17        4.08        7.98      3.58 o 
   0  16  17       19.14       21.86      3.92 o 
   1  16  17        2.00        1.82      4.18 o 
  -4   0  18       11.87        2.87      7.70 o 
  -3   0  18       81.83       81.99      6.65 o 
  -2   0  18     1185.32     1186.44     35.36 o 
  -1   0  18      230.31      199.99      9.51 o 
   0   0  18        0.08       -0.62      1.33 o 
   1   0  18        8.28        4.92      4.88 o 
   2   0  18      216.54      179.71     11.83 o 
   3   0  18        0.60       17.10      5.39 o 
   4   0  18        1.37       -0.08      5.67 o 
  -4   1  18       11.36        9.81      5.56 o 
  -3   1  18        2.17        2.49      2.16 o 
  -2   1  18        0.55       10.11      2.15 o 
  -1   1  18      509.27      486.61     11.62 o 
   0   1  18      839.84      824.66     17.18 o 
   2   1  18       23.24       41.25      6.06 o 
   3   1  18       27.08       31.52      4.84 o 
   4   1  18       14.49       18.09      5.08 o 
  -4   2  18        5.21       -7.02      7.02 o 
  -3   2  18        0.26        0.00      2.11 o 
  -2   2  18      213.20      205.58      6.58 o 
  -1   2  18     1504.38     1453.81     46.29 o 
   0   2  18      303.89      315.46      8.31 o 
   1   2  18      952.53     1459.69     42.44 o 
   2   2  18        0.03       -2.12      2.12 o 
   3   2  18        4.35       22.76      4.46 o 
   4   2  18       10.97       17.90      5.02 o 
  -4   3  18        1.62        8.25      8.72 o 
  -3   3  18       11.31       12.81      4.09 o 
  -2   3  18      802.02      809.61     18.09 o 
  -1   3  18        0.99        4.05      2.23 o 
   0   3  18      673.08      623.49     13.51 o 
   1   3  18       80.96      203.49     11.06 o 
   2   3  18        4.77        5.27      2.84 o 
   3   3  18        5.63       15.42      3.59 o 
   4   3  18        8.21        6.59      4.64 o 
  -4   4  18       84.01      101.11     12.68 o 
  -3   4  18      140.11      145.75      8.25 o 
  -2   4  18      193.24      154.39      5.83 o 
  -1   4  18      627.58      582.25     15.11 o 
   0   4  18     1249.91     1148.21     23.29 o 
   1   4  18      366.14      314.57      8.38 o 
   2   4  18      151.11      158.20      8.33 o 
   3   4  18       67.07       90.17      6.62 o 
   4   4  18        2.79        7.70      6.48 o 
  -4   5  18        0.32        1.01      5.63 o 
  -3   5  18        1.37        0.95      3.45 o 
  -2   5  18      166.59      164.75      6.70 o 
  -1   5  18      238.10      289.45      8.53 o 
   0   5  18        2.52        2.41      1.44 o 
   1   5  18       12.29       21.01      2.90 o 
   2   5  18       28.39       36.53      4.72 o 
   3   5  18        1.49       35.57      4.46 o 
   4   5  18       12.36       16.47      5.65 o 
  -4   6  18        1.10       -5.38      5.38 o 
  -3   6  18       30.99       35.54      4.70 o 
  -2   6  18       17.57       12.27      2.71 o 
  -1   6  18      175.75      186.20      6.33 o 
   0   6  18       28.16       30.22      2.45 o 
   1   6  18      193.70      179.63      6.81 o 
   2   6  18       38.31       35.69      4.83 o 
   3   6  18       99.10      102.65      9.04 o 
   4   6  18        3.83        6.15      5.14 o 
  -4   7  18       23.83       23.52     11.93 o 
  -3   7  18       50.92       51.78      5.52 o 
  -2   7  18       79.26       81.38      6.10 o 
  -1   7  18      295.25      271.78      7.94 o 
   0   7  18        0.01       -0.37      1.46 o 
   1   7  18      148.01      138.82      6.17 o 
   2   7  18       14.09       10.40      3.22 o 
   3   7  18        0.26        7.10      4.07 o 
   4   7  18        3.02        0.37      5.11 o 
  -4   8  18        4.85       -7.35     11.77 o 
  -3   8  18        1.27        3.02      3.69 o 
  -2   8  18        0.05       -0.32      2.58 o 
  -1   8  18        3.86        1.60      1.76 o 
   0   8  18        0.41        3.44      1.71 o 
   1   8  18        3.47       23.85      3.04 o 
   2   8  18       37.72       42.47      5.33 o 
   3   8  18        1.13        3.16      4.37 o 
   4   8  18        1.97        4.19      9.20 o 
  -4   9  18       26.93       16.50      8.42 o 
  -3   9  18       21.40       15.50      4.27 o 
  -2   9  18       12.99       10.41      4.55 o 
  -1   9  18        1.37       12.75      3.35 o 
   0   9  18       70.47       80.08      4.77 o 
   1   9  18       64.04       75.25      5.32 o 
   2   9  18       97.06      105.02      6.76 o 
   3   9  18        5.61       14.16      5.14 o 
  -3  10  18        1.29       -0.51      3.57 o 
  -2  10  18       24.70       22.00      4.13 o 
  -1  10  18      108.53      104.05      7.54 o 
   0  10  18      115.54      107.32      5.26 o 
   1  10  18        3.72       24.25      3.29 o 
   2  10  18       98.28       89.34      7.21 o 
   3  10  18       18.69       11.50      4.89 o 
  -3  11  18        0.06       -3.70      3.70 o 
  -2  11  18       77.74       89.03      7.14 o 
  -1  11  18        9.79        8.44      2.26 o 
   0  11  18      143.24      143.05      6.58 o 
   1  11  18       24.07       34.94      4.33 o 
   2  11  18       21.71       24.17      4.69 o 
   3  11  18        1.70        0.54      4.80 o 
  -3  12  18        0.80       -1.01      3.92 o 
  -2  12  18        2.15       -2.41      3.46 o 
  -1  12  18        6.42       12.70      2.96 o 
   0  12  18        0.27       -2.19      2.19 o 
   1  12  18        0.36        1.99      2.79 o 
   2  12  18       15.46       11.48      4.08 o 
   3  12  18        1.49        2.96      5.30 o 
  -3  13  18       10.19       15.15      4.98 o 
  -2  13  18       27.67       29.06      5.21 o 
  -1  13  18        0.59        0.75      2.50 o 
   0  13  18       29.65       29.74      6.69 o 
   1  13  18       35.25       26.71      5.13 o 
   2  13  18        1.32       11.92      4.71 o 
  -2  14  18        0.73        2.07      3.80 o 
  -1  14  18      148.02      135.82      7.88 o 
   0  14  18        4.54        1.23      2.75 o 
   1  14  18        4.03       17.25      5.28 o 
   2  14  18        0.77        5.66      4.72 o 
  -2  15  18        1.72       -0.53      4.76 o 
  -1  15  18        0.45       -2.89      2.89 o 
   0  15  18        5.36       10.25      3.37 o 
   1  15  18        2.05        2.30      5.39 o 
  -1  16  18        2.32        0.32      5.60 o 
   0  16  18        0.99        5.67      4.08 o 
  -4   1  19        4.29        2.28      5.61 o 
  -3   1  19       15.60       15.68      2.98 o 
  -2   1  19      882.07      800.00     17.95 o 
  -1   1  19      436.28      370.51     10.71 o 
   0   1  19      144.37      130.83      4.38 o 
   1   1  19      409.76      522.89     13.31 o 
   2   1  19        2.61        3.51      2.94 o 
   3   1  19        8.81       12.65      3.90 o 
   4   1  19       16.22       26.09      5.42 o 
  -4   2  19        1.30        3.56      7.25 o 
  -3   2  19       13.42       19.17      4.37 o 
  -2   2  19       46.48       53.06      3.77 o 
  -1   2  19     2947.79     2783.81     60.35 o 
   0   2  19     1628.16     1534.26     32.92 o 
   1   2  19      182.31      187.62      6.57 o 
   2   2  19       44.76       60.51      6.58 o 
   3   2  19        3.90       13.45      4.10 o 
   4   2  19        2.11        5.35      4.47 o 
  -4   3  19       17.92       26.84     11.60 o 
  -3   3  19      268.18      263.37      9.07 o 
  -2   3  19       25.65       22.57      2.71 o 
  -1   3  19      571.79      522.56     15.99 o 
   0   3  19      473.84      440.19     10.21 o 
   1   3  19       61.32      190.65     11.90 o 
   2   3  19      311.15      256.81     10.45 o 
   3   3  19        1.40        9.35      3.65 o 
   4   3  19        3.64        3.02      5.44 o 
  -4   4  19        2.97        1.96      5.90 o 
  -3   4  19       45.90       55.51      4.77 o 
  -2   4  19       24.74       32.05      3.13 o 
  -1   4  19       54.07       73.10      5.45 o 
   0   4  19       42.37       44.07      2.71 o 
   1   4  19        9.56      237.63     24.29 o 
   2   4  19       19.72       16.92      4.74 o 
   3   4  19       17.56       20.79      4.57 o 
   4   4  19        6.61        7.62      5.27 o 
  -4   5  19        3.91       10.75      7.15 o 
  -3   5  19        9.62       33.00      4.51 o 
  -2   5  19      255.57      221.95      7.97 o 
  -1   5  19       91.24       66.49      4.14 o 
   0   5  19        6.44        6.75      1.69 o 
   1   5  19       10.27        7.66      2.46 o 
   2   5  19      167.79      140.23      8.92 o 
   3   5  19        6.30        8.61      3.52 o 
   4   5  19        4.26       10.19      5.62 o 
  -4   6  19       26.03       27.78      8.66 o 
  -3   6  19       18.04       18.32      5.41 o 
  -2   6  19      150.95      142.49      6.58 o 
  -1   6  19       34.38       44.63      5.58 o 
   0   6  19      102.20      101.62      4.08 o 
   1   6  19       72.14       81.45      5.12 o 
   2   6  19        3.52        5.91      3.05 o 
   3   6  19       16.04       29.51      5.09 o 
   4   6  19        1.95        2.28      5.03 o 
  -4   7  19        9.24       20.02      7.89 o 
  -3   7  19        0.18        0.60      3.07 o 
  -2   7  19       90.91       87.91      6.48 o 
  -1   7  19       53.04       58.05      5.13 o 
   0   7  19       27.39       22.09      2.27 o 
   1   7  19        8.74        5.55      2.48 o 
   2   7  19        9.20       14.55      3.62 o 
   3   7  19       23.66       23.46      5.89 o 
   4   7  19        4.03        4.83      5.67 o 
  -4   8  19       67.87       85.52     28.48 o 
  -3   8  19        1.54        5.72      5.85 o 
  -2   8  19       95.23       90.42      9.88 o 
  -1   8  19      167.41      149.79      6.50 o 
   0   8  19       29.07       23.84      2.34 o 
   1   8  19       18.18       25.09      3.39 o 
   2   8  19       20.60       10.03      3.97 o 
   3   8  19        8.70       45.88      7.21 o 
  -4   9  19        1.14       -1.55      5.20 o 
  -3   9  19       36.61       46.12      5.75 o 
  -2   9  19       26.10       30.42      4.72 o 
  -1   9  19        0.29       16.25      3.73 o 
   0   9  19        6.79        6.02      2.17 o 
   1   9  19      156.49      145.92      6.76 o 
   2   9  19       62.32       73.55      7.99 o 
   3   9  19       22.04       27.24      6.41 o 
  -3  10  19        3.00       -0.53      3.98 o 
  -2  10  19      164.67      159.74      9.49 o 
  -1  10  19      113.21      127.09      6.08 o 
   0  10  19      159.47      139.55      5.81 o 
   1  10  19       34.07       42.93      4.24 o 
   2  10  19       18.03       22.42      5.18 o 
   3  10  19        0.01       -3.85      3.85 o 
  -3  11  19        2.88        8.01      4.23 o 
  -2  11  19        8.38       10.15      4.67 o 
  -1  11  19       99.49      109.62      6.16 o 
   0  11  19       69.83       66.84      4.85 o 
   1  11  19        5.39        8.39      3.15 o 
   2  11  19        2.97       -1.19      3.90 o 
   3  11  19        6.00        6.35      5.28 o 
  -3  12  19       19.49       21.41      5.35 o 
  -2  12  19        1.85        1.03      3.32 o 
  -1  12  19        1.91        0.16      2.30 o 
   0  12  19       24.08       30.47      4.20 o 
   1  12  19        3.26        5.07      3.00 o 
   2  12  19        8.98       10.11      4.81 o 
  -2  13  19       44.32       43.45      5.75 o 
  -1  13  19       37.85       39.10      4.22 o 
   0  13  19        5.64       11.81      3.72 o 
   1  13  19        0.33        4.75      3.82 o 
   2  13  19        1.41        5.75      4.33 o 
  -2  14  19        2.42       -2.82      4.00 o 
  -1  14  19       47.62       50.78      5.17 o 
   0  14  19       37.81       44.31      4.71 o 
   1  14  19       12.53        7.27      4.96 o 
   2  14  19        0.02       -3.61      4.79 o 
  -1  15  19        0.15        1.35      3.23 o 
   0  15  19        0.06        4.24      3.21 o 
   1  15  19       11.79       25.68      8.01 o 
  -4   0  20        1.91       12.94      9.27 o 
  -3   0  20       72.85       74.13     13.34 o 
  -2   0  20      100.54      114.81      7.80 o 
  -1   0  20      287.55      323.59     18.88 o 
   0   0  20      425.66      373.37     11.11 o 
   1   0  20        1.00        3.06      2.68 o 
   2   0  20       60.27       72.07      9.01 o 
   3   0  20       57.27       80.55     10.19 o 
   4   0  20        0.05       -5.15      5.15 o 
  -4   1  20       26.19       32.91      8.47 o 
  -3   1  20       31.08       32.63      3.79 o 
  -2   1  20       76.19       65.73      4.48 o 
  -1   1  20      853.15      886.05     19.42 o 
   0   1  20       55.53       67.47      3.51 o 
   1   1  20       20.13       22.04      2.58 o 
   2   1  20       13.85       10.43      3.52 o 
   3   1  20        3.64       10.34      3.90 o 
   4   1  20        5.23       10.79      4.89 o 
  -4   2  20        4.23        6.83      8.65 o 
  -3   2  20       59.73       83.04      5.57 o 
  -2   2  20       34.85       36.51      3.64 o 
  -1   2  20       59.97       81.06      4.74 o 
   0   2  20      304.98      270.30      6.69 o 
   1   2  20        4.15        5.46      1.96 o 
   2   2  20       51.03       48.51      8.40 o 
   3   2  20       62.03       60.76      6.56 o 
   4   2  20        6.90        7.82      4.64 o 
  -4   3  20        3.88        3.12      9.22 o 
  -3   3  20       66.78       79.36      5.52 o 
  -2   3  20        2.92        6.54      2.01 o 
  -1   3  20      552.61      516.20     12.47 o 
   0   3  20       91.35       92.66      3.74 o 
   1   3  20      617.01      535.91     12.78 o 
   2   3  20        7.14        7.31      3.11 o 
   3   3  20       18.97       26.07      4.92 o 
   4   3  20        4.50       11.91      5.56 o 
  -4   4  20        1.48        3.00      5.94 o 
  -3   4  20      199.95      183.21      8.70 o 
  -2   4  20        3.74        0.89      2.09 o 
  -1   4  20      939.13      930.07     20.29 o 
   0   4  20      445.17      411.35      9.24 o 
   1   4  20       41.17       46.37      3.43 o 
   2   4  20       49.14       54.52      7.86 o 
   3   4  20        4.33       -1.76      3.42 o 
   4   4  20       36.99       41.11      9.18 o 
  -4   5  20        1.63        0.83      6.33 o 
  -3   5  20      154.84      158.12      8.63 o 
  -2   5  20       49.62       55.64      4.64 o 
  -1   5  20        0.70        1.93      2.28 o 
   0   5  20      187.65      156.77      4.86 o 
   1   5  20       36.19       44.97      4.06 o 
   2   5  20        2.63        7.72      3.19 o 
   3   5  20       10.68       13.49      4.30 o 
   4   5  20        1.79        9.75      7.66 o 
  -4   6  20        1.70        2.32      6.79 o 
  -3   6  20       32.97       48.73      5.29 o 
  -2   6  20       61.06       72.92      5.95 o 
  -1   6  20      149.64      145.25      5.75 o 
   0   6  20      103.74       91.40      4.01 o 
   1   6  20       20.83       23.79      3.29 o 
   2   6  20        2.18       -2.74      2.77 o 
   3   6  20        0.70       13.26      5.20 o 
   4   6  20       20.96       24.55      6.68 o 
  -4   7  20        1.15       -1.22      7.02 o 
  -3   7  20       26.42       24.56      4.46 o 
  -2   7  20      190.81      187.29      9.00 o 
  -1   7  20       14.46        9.76      2.41 o 
   0   7  20       49.11       56.91      3.19 o 
   1   7  20       31.77       29.89      4.08 o 
   2   7  20       13.26       12.18      3.65 o 
   3   7  20        6.04       11.63      4.77 o 
  -4   8  20        3.13       -3.66      4.68 o 
  -3   8  20        5.06        9.69      3.80 o 
  -2   8  20        2.72        6.39      3.24 o 
  -1   8  20        3.79       13.02      3.02 o 
   0   8  20       31.13       40.56      3.45 o 
   1   8  20        3.72       57.27      7.84 o 
   2   8  20       52.63       46.42      6.59 o 
   3   8  20       11.51       14.56      5.64 o 
  -3   9  20       41.66       47.24      5.97 o 
  -2   9  20      101.16       93.68      7.20 o 
  -1   9  20       93.86      115.05      8.22 o 
   0   9  20       48.79       38.14      3.39 o 
   1   9  20       26.55       39.56      4.18 o 
   2   9  20        8.62        3.76      3.39 o 
   3   9  20        3.91       15.70      5.52 o 
  -3  10  20       12.29        9.09      4.46 o 
  -2  10  20        0.22       -0.24      3.10 o 
  -1  10  20       26.25       27.75      4.00 o 
   0  10  20      136.73      116.61      5.86 o 
   1  10  20       26.37       18.31      3.49 o 
   2  10  20       80.44       81.41      8.35 o 
   3  10  20        0.08        8.02      5.20 o 
  -3  11  20        0.02       -3.65      3.65 o 
  -2  11  20        2.48       -1.71      3.35 o 
  -1  11  20        3.83        7.75      2.67 o 
   0  11  20        0.45        2.05      2.25 o 
   1  11  20      101.21      103.81      7.35 o 
   2  11  20        0.04        5.93      4.16 o 
   3  11  20        4.05        6.52      5.40 o 
  -3  12  20        0.08       -2.03      4.33 o 
  -2  12  20        4.52        7.09      3.98 o 
  -1  12  20        2.54        3.91      2.71 o 
   0  12  20       10.74       17.48      3.45 o 
   1  12  20        9.18       11.04      3.57 o 
   2  12  20        9.20       11.63      4.63 o 
  -2  13  20        4.86       11.83      4.66 o 
  -1  13  20       46.87       41.91      4.61 o 
   0  13  20        1.03        4.29      3.44 o 
   1  13  20       33.11       23.33      5.00 o 
   2  13  20        1.12        2.13      4.24 o 
  -2  14  20        0.26       -3.72      3.99 o 
  -1  14  20        3.07       -2.89      3.05 o 
   0  14  20       24.32       17.71      7.19 o 
   1  14  20        3.41        3.54      4.91 o 
  -1  15  20        3.10        1.83      3.73 o 
   0  15  20       17.85       16.38      8.24 o 
   1  15  20        0.10        8.81      6.26 o 
  -4   1  21       55.24       67.84     22.23 o 
  -3   1  21       16.84       19.98      3.84 o 
  -2   1  21       26.35       38.81      3.45 o 
  -1   1  21        7.61       14.03      2.74 o 
   0   1  21       17.85       26.03      2.35 o 
   1   1  21      390.75      347.25      9.69 o 
   2   1  21      143.47      128.88      8.45 o 
   3   1  21        5.24       25.16      4.67 o 
   4   1  21        1.78       -3.14      4.30 o 
  -4   2  21       33.79       23.23     11.06 o 
  -3   2  21       53.68       54.21      4.76 o 
  -2   2  21      113.92       95.23      5.14 o 
  -1   2  21        0.02        2.40      1.96 o 
   0   2  21       55.65       67.41      4.08 o 
   1   2  21      503.84      463.37     11.51 o 
   2   2  21        0.00        7.65      3.35 o 
   3   2  21       22.80       60.32      6.41 o 
   4   2  21        3.22        6.56      4.44 o 
  -4   3  21       23.70       20.78     11.55 o 
  -3   3  21       49.41       45.69      4.50 o 
  -2   3  21       92.82      105.86      5.29 o 
  -1   3  21       41.29      171.41     18.57 o 
   0   3  21     1395.35     1280.62     24.29 o 
   2   3  21      169.97      139.25      9.02 o 
   3   3  21       39.34       34.98      5.43 o 
   4   3  21        1.80        2.58      4.74 o 
  -4   4  21        5.07       -2.65      7.01 o 
  -3   4  21        0.84        1.65      2.98 o 
  -2   4  21       81.42       86.62      5.56 o 
  -1   4  21        0.34        7.49      2.18 o 
   0   4  21      157.41      146.93      4.68 o 
   1   4  21       16.24       30.96      3.38 o 
   2   4  21        5.40        5.77      3.21 o 
   3   4  21        1.11        7.23      4.02 o 
   4   4  21        7.11       21.85     18.90 o 
  -4   5  21       39.88       47.03      9.92 o 
  -3   5  21        7.26        6.80      3.36 o 
  -2   5  21      252.23      249.17      8.82 o 
  -1   5  21       35.75       28.90      3.41 o 
   0   5  21       69.50       55.65      3.18 o 
   1   5  21        0.47        6.21      2.48 o 
   2   5  21       12.63       16.93      4.12 o 
   3   5  21       27.84       17.72      4.66 o 
   4   5  21        7.88        8.95      7.53 o 
  -4   6  21        6.68       -5.03      6.35 o 
  -3   6  21       30.04       42.08      5.95 o 
  -2   6  21        5.67        4.01      2.53 o 
  -1   6  21       13.51       15.97      2.66 o 
   0   6  21        0.11       -0.58      1.52 o 
   1   6  21        3.44        7.27      2.49 o 
   2   6  21       33.03       28.53      4.71 o 
   3   6  21        2.86        3.90      4.45 o 
  -4   7  21        5.60       -0.72      5.34 o 
  -3   7  21       11.92       15.18      4.27 o 
  -2   7  21       21.31       31.64      6.14 o 
  -1   7  21        0.38        1.84      2.24 o 
   0   7  21       18.78       17.69      2.56 o 
   1   7  21        4.72       42.03      4.33 o 
   2   7  21        4.78        1.84      3.05 o 
   3   7  21        0.01       10.98      9.30 o 
  -4   8  21        4.45       10.38      9.10 o 
  -3   8  21      171.63      158.01      9.33 o 
  -2   8  21       13.94       14.23      3.83 o 
  -1   8  21      450.70      409.65     12.02 o 
   0   8  21        6.83        6.13      2.15 o 
   1   8  21        0.27       -1.34      2.45 o 
   2   8  21        5.19        5.55      3.86 o 
   3   8  21        0.41        4.96      5.65 o 
  -3   9  21       62.27       67.02      6.71 o 
  -2   9  21        1.61        1.18      3.07 o 
  -1   9  21       42.62       53.03      7.97 o 
   0   9  21        0.39       -1.65      1.96 o 
   1   9  21       37.37       79.48      5.52 o 
   2   9  21        0.91        1.99      3.47 o 
   3   9  21       23.31       17.52     12.10 o 
  -3  10  21        3.66        2.76      4.02 o 
  -2  10  21       26.72       21.85      5.02 o 
  -1  10  21        0.61        0.51      4.01 o 
   0  10  21       22.93       19.66      2.89 o 
   1  10  21       39.35       49.74      8.44 o 
   2  10  21        0.74        0.17      3.15 o 
   3  10  21       17.51       14.22      7.09 o 
  -3  11  21        8.71        4.57      4.18 o 
  -2  11  21       42.77       34.85      5.25 o 
  -1  11  21       14.63       26.33      3.41 o 
   0  11  21        3.55        6.51      2.82 o 
   1  11  21        1.88        3.40      3.52 o 
   2  11  21        2.18        5.76      4.33 o 
  -2  12  21       26.51       22.89      4.88 o 
  -1  12  21       20.67       27.38      4.84 o 
   0  12  21      118.30      134.93      7.26 o 
   1  12  21       14.04       20.69      4.17 o 
   2  12  21        0.43        1.40      4.06 o 
  -2  13  21        9.37        6.99      4.19 o 
  -1  13  21        2.06        8.13      3.19 o 
   0  13  21       91.69       96.38     11.49 o 
   1  13  21        1.83        1.21      3.97 o 
   2  13  21        4.19       10.96      4.94 o 
  -1  14  21        0.08       -0.48      3.46 o 
   0  14  21        0.11       -2.64      4.40 o 
   1  14  21        9.22       14.68      6.75 o 
   0  15  21        6.23        4.14      4.14 o 
  -4   0  22       61.62       65.81     15.16 o 
  -3   0  22      133.01      148.67     11.39 o 
  -2   0  22       67.56       67.05      6.23 o 
  -1   0  22     1086.70      990.03     53.03 o 
   0   0  22     3312.12     2993.89     70.61 o 
   1   0  22      243.75      193.98      9.14 o 
   2   0  22        4.51       -3.58      3.58 o 
   4   0  22        3.01        3.75      8.37 o 
  -4   1  22       55.96       82.34     12.02 o 
  -3   1  22        0.03       -2.22      2.26 o 
  -2   1  22      235.47      235.66      7.59 o 
  -1   1  22       16.92       70.62     18.86 o 
   0   1  22      935.92      889.61     17.61 o 
   1   1  22       85.47       86.66      4.70 o 
   2   1  22       25.19       34.41      4.98 o 
   3   1  22        1.38        7.76      4.02 o 
   4   1  22       11.21        6.45      5.23 o 
  -4   2  22        8.14        8.99      9.21 o 
  -3   2  22       28.34       37.96      4.04 o 
  -2   2  22      461.89      433.44     11.44 o 
  -1   2  22      178.03      245.73     12.32 o 
   0   2  22        0.29        0.16      1.53 o 
   1   2  22      157.27      134.30      5.62 o 
   2   2  22        0.42        1.65      3.02 o 
   3   2  22       34.30       53.04      6.52 o 
   4   2  22        1.62        7.57      4.82 o 
  -4   3  22        1.08       -0.43      8.59 o 
  -3   3  22        0.08        1.47      2.96 o 
  -2   3  22        2.54        4.24      2.23 o 
  -1   3  22      293.93      257.12     10.03 o 
   0   3  22      207.84      202.96      5.64 o 
   1   3  22        7.49        5.91      2.15 o 
   2   3  22       45.66       40.55      7.87 o 
   3   3  22        4.63       10.56      4.55 o 
   4   3  22        8.63       10.94      5.91 o 
  -4   4  22       13.98        9.89     10.30 o 
  -3   4  22        0.89       -0.72      3.72 o 
  -2   4  22       24.29       25.92      3.54 o 
  -1   4  22       30.68       39.21      3.46 o 
   0   4  22      636.22      596.97     12.63 o 
   1   4  22       21.61       23.14      4.29 o 
   2   4  22       33.26       35.19      4.99 o 
   3   4  22       11.91       10.44      4.43 o 
   4   4  22        0.51       -6.55      7.51 o 
  -4   5  22       11.95       15.67      7.24 o 
  -3   5  22       10.05        8.59      3.54 o 
  -2   5  22       40.94       43.77      4.23 o 
  -1   5  22       52.96       50.36      3.90 o 
   0   5  22      243.37      256.65      6.67 o 
   1   5  22       39.72       82.27      9.16 o 
   2   5  22       43.92       48.48      5.79 o 
   3   5  22        0.34        4.65      4.08 o 
  -4   6  22        5.61        1.56      5.13 o 
  -3   6  22        0.70       -3.11      3.11 o 
  -2   6  22       89.26      111.33      7.46 o 
  -1   6  22        7.52        5.31      2.41 o 
   0   6  22      290.41      271.77     10.71 o 
   1   6  22       27.21       47.60      4.25 o 
   2   6  22        2.08        7.32      3.46 o 
   3   6  22        1.03        9.86      4.93 o 
  -4   7  22       12.66        5.82      5.39 o 
  -3   7  22       52.36       49.23      5.85 o 
  -2   7  22      132.73      144.02      8.37 o 
  -1   7  22      222.97      199.35      7.39 o 
   0   7  22       80.07       73.48      5.58 o 
   1   7  22       34.10       60.14      4.81 o 
   2   7  22        0.00       -0.14      3.09 o 
   3   7  22        0.25        0.46      5.09 o 
  -3   8  22        0.25        2.70      3.88 o 
  -2   8  22       16.09       11.07      3.90 o 
  -1   8  22        4.37        1.96      2.47 o 
   0   8  22       31.77       49.75      3.87 o 
   1   8  22       44.55       45.86      4.44 o 
   2   8  22        4.60       -3.48      3.48 o 
   3   8  22        0.43        6.30     14.13 o 
  -3   9  22       15.23       10.44      4.49 o 
  -2   9  22        5.43        5.69      3.55 o 
  -1   9  22      200.27      203.39      9.02 o 
   0   9  22        3.82       11.83      2.57 o 
   1   9  22       90.03       79.09      5.73 o 
   2   9  22        2.59        5.08      3.52 o 
   3   9  22        1.38       11.42      6.91 o 
  -3  10  22       34.29       28.02      5.56 o 
  -2  10  22        0.62       -3.76      4.89 o 
  -1  10  22       94.65       98.99      6.87 o 
   0  10  22        2.36        1.31      2.18 o 
   1  10  22       14.43       10.17      3.07 o 
   2  10  22        3.83        5.96      3.60 o 
   3  10  22        2.94        0.22      9.76 o 
  -3  11  22       13.09        7.85      4.52 o 
  -2  11  22        6.88       15.85      4.47 o 
  -1  11  22        0.50       -0.72      3.74 o 
   0  11  22       20.59       18.89      3.49 o 
   1  11  22        4.51       10.63      3.58 o 
   2  11  22       18.49       10.22      4.71 o 
  -2  12  22        0.00       -3.54      3.54 o 
  -1  12  22       44.54       38.80      4.23 o 
   0  12  22        0.47        0.61      2.75 o 
   1  12  22        0.03       -2.88      3.12 o 
   2  12  22        0.32        3.77      4.38 o 
  -2  13  22        5.24        3.79      4.80 o 
  -1  13  22        3.88        0.41      3.01 o 
   0  13  22       23.00       30.36     10.48 o 
   1  13  22        0.18        0.78      3.86 o 
  -1  14  22       11.25        6.44      4.15 o 
   0  14  22       10.07        9.94     11.14 o 
   1  14  22        0.12        2.88      5.74 o 
  -4   1  23       19.67       20.42      7.77 o 
  -3   1  23       74.16       83.19      6.23 o 
  -2   1  23       78.15       96.17      5.43 o 
  -1   1  23       39.90       50.01      3.74 o 
   0   1  23      124.55      154.15      4.83 o 
   1   1  23       90.70      162.61     12.13 o 
   2   1  23      126.27      110.14      8.39 o 
   3   1  23       27.27       47.41      6.30 o 
   4   1  23        3.22       -0.11      4.45 o 
  -4   2  23        2.51       12.63      9.51 o 
  -3   2  23       87.85      109.10      6.70 o 
  -2   2  23      123.30      126.74      6.11 o 
  -1   2  23       17.19       33.93      3.18 o 
   0   2  23        0.17       -0.44      1.49 o 
   1   2  23       44.51       57.18      3.96 o 
   2   2  23        2.78        5.46      3.37 o 
   3   2  23        0.11       -0.85      3.72 o 
   4   2  23        6.56       12.66      7.95 o 
  -4   3  23       16.28       20.49     11.43 o 
  -3   3  23        0.04        3.23      2.72 o 
  -2   3  23       48.10       46.11      4.02 o 
  -1   3  23        1.82        4.75      2.14 o 
   0   3  23       79.78       94.05      4.86 o 
   1   3  23      101.18       98.46      5.27 o 
   2   3  23       16.44       13.61      4.12 o 
   3   3  23        4.19        9.17      4.42 o 
  -4   4  23       46.79       59.64     16.19 o 
  -3   4  23       18.01        5.28      3.27 o 
  -2   4  23        2.29        3.74      2.48 o 
  -1   4  23        0.13        2.84      2.11 o 
   0   4  23       35.47       42.32      3.27 o 
   1   4  23       71.78       68.97      5.07 o 
   2   4  23       20.11       26.74      5.76 o 
   3   4  23        1.59       34.50      8.52 o 
  -4   5  23        2.71       -3.80      5.25 o 
  -3   5  23        0.53        1.15      3.12 o 
  -2   5  23        4.81        3.82      2.51 o 
  -1   5  23      251.24      262.50      8.15 o 
   0   5  23        5.57        5.04      2.00 o 
   1   5  23       72.58       90.31      5.97 o 
   2   5  23       11.92        7.64      3.72 o 
   3   5  23        0.65        1.98      3.96 o 
  -4   6  23       51.98       44.80      9.57 o 
  -3   6  23       12.33        6.76      3.68 o 
  -2   6  23      524.98      529.58     16.82 o 
  -1   6  23       82.44       92.85      5.33 o 
   0   6  23      114.26      123.03      5.96 o 
   1   6  23       17.78       15.73      3.25 o 
   2   6  23        3.82        0.72      3.27 o 
   3   6  23        0.42       -3.90      3.99 o 
  -3   7  23       54.25       54.10      6.09 o 
  -2   7  23        2.38       -0.41      3.15 o 
  -1   7  23      140.18      123.59      6.11 o 
   0   7  23      277.05      282.77      8.45 o 
   1   7  23        0.13       15.66      3.19 o 
   2   7  23        5.90        6.70      3.93 o 
   3   7  23        9.67       15.56     10.64 o 
  -3   8  23       12.38       11.12      5.84 o 
  -2   8  23        7.24        1.17      3.43 o 
  -1   8  23       83.32       89.85      5.88 o 
   0   8  23      156.76      164.33      6.29 o 
   1   8  23       45.39       45.16      4.55 o 
   2   8  23       10.61        2.88      4.36 o 
   3   8  23        1.76        9.51      6.66 o 
  -3   9  23       10.67        9.82      4.38 o 
  -2   9  23      114.36       95.06      7.48 o 
  -1   9  23       32.27       50.21      5.62 o 
   0   9  23       15.81       12.93      2.67 o 
   1   9  23        4.46        2.15      2.72 o 
   2   9  23        2.85        2.39      3.40 o 
   3   9  23       21.72       46.27      9.80 o 
  -3  10  23        9.49        5.74      4.49 o 
  -2  10  23       53.25       53.52      6.14 o 
  -1  10  23        1.45        0.97      3.07 o 
   0  10  23        0.43       -1.84      1.84 o 
   1  10  23        1.07        4.49      2.83 o 
   2  10  23        6.13        3.54      3.65 o 
  -2  11  23       27.25       26.03      5.50 o 
  -1  11  23       33.63       32.99      4.03 o 
   0  11  23       15.76       13.17      3.34 o 
   1  11  23       21.11       23.03      4.39 o 
   2  11  23        0.01        1.15      4.05 o 
  -2  12  23        9.30        1.07      6.61 o 
  -1  12  23        4.14        1.73      2.76 o 
   0  12  23        0.59        1.84      4.71 o 
   1  12  23       25.68       21.91      5.07 o 
   2  12  23       23.78       28.34      6.12 o 
  -2  13  23        0.06       -2.75      4.61 o 
  -1  13  23        4.05        1.03      3.41 o 
   0  13  23       12.91       16.12      5.83 o 
   1  13  23        4.33        8.50      5.39 o 
  -1  14  23        3.75       -0.69      3.95 o 
   0  14  23       11.26        6.54      9.72 o 
  -4   0  24        8.49        7.68      9.20 o 
  -3   0  24      789.39      752.47     31.48 o 
  -2   0  24       83.68      101.78      7.95 o 
  -1   0  24      963.40      937.74     29.54 o 
   0   0  24       50.04       57.29      4.96 o 
   1   0  24      193.57      176.60      8.99 o 
   2   0  24      328.84      270.99     16.64 o 
   3   0  24        9.10        8.34      6.65 o 
  -4   1  24        5.03        5.07      6.70 o 
  -3   1  24        3.51        3.84      2.96 o 
  -2   1  24      152.20      158.77      6.55 o 
  -1   1  24      377.21      394.00     10.67 o 
   0   1  24      206.40      190.02      5.42 o 
   1   1  24      104.05      172.62     10.27 o 
   2   1  24        6.32        5.10      3.34 o 
   3   1  24        0.21       -1.44      3.45 o 
  -4   2  24        6.70        2.34      9.14 o 
  -3   2  24       47.32       56.96      5.17 o 
  -2   2  24        0.12       -0.96      2.04 o 
  -1   2  24       10.24       21.85      2.95 o 
   0   2  24       30.56       30.00      2.46 o 
   1   2  24       51.45       58.24      4.09 o 
   2   2  24       23.17       16.69      4.40 o 
   3   2  24       14.47       25.82      5.27 o 
  -4   3  24        4.11       13.21      9.67 o 
  -3   3  24       32.06       28.07      4.10 o 
  -2   3  24       15.99       17.03      2.90 o 
  -1   3  24        4.48       11.16      2.48 o 
   0   3  24       27.96       25.84      2.83 o 
   1   3  24        1.13        0.84      1.95 o 
   2   3  24        0.26        1.91      3.30 o 
   3   3  24        3.41       13.09      4.77 o 
  -4   4  24       27.44       36.19      8.47 o 
  -3   4  24        4.69        4.84      3.41 o 
  -2   4  24        6.54        2.59      2.40 o 
  -1   4  24       71.48       83.13      7.59 o 
   0   4  24      125.09      128.47      5.52 o 
   1   4  24      174.47      162.88      7.58 o 
   2   4  24        3.44       -0.96      3.02 o 
   3   4  24        8.68        6.58      4.64 o 
  -4   5  24        9.96        1.15      5.44 o 
  -3   5  24       24.69       13.10      4.35 o 
  -2   5  24       26.62       27.67      3.91 o 
  -1   5  24       53.20       75.95      4.80 o 
   0   5  24        8.13       11.40      2.40 o 
   1   5  24       42.46       64.43      5.14 o 
   2   5  24        5.05        2.15      4.10 o 
   3   5  24       12.31       35.51      6.04 o 
  -3   6  24       40.75       51.19      6.64 o 
  -2   6  24      109.56       94.08      7.80 o 
  -1   6  24        0.22        0.26      2.27 o 
   0   6  24       47.16       44.19      3.85 o 
   1   6  24       60.06       76.18      9.02 o 
   2   6  24        6.73        6.57      3.83 o 
   3   6  24        5.20        4.77      4.97 o 
  -3   7  24       10.29        6.85      3.95 o 
  -2   7  24       64.51       65.35      6.16 o 
  -1   7  24       78.57       90.36      5.99 o 
   0   7  24      390.21      349.07      9.83 o 
   1   7  24       31.92       56.72      4.90 o 
   2   7  24        5.99        9.57      4.12 o 
   3   7  24        1.19       -3.65      5.34 o 
  -3   8  24       33.98       26.28      5.26 o 
  -2   8  24       51.92       46.83      5.62 o 
  -1   8  24       49.49       63.98      5.64 o 
   0   8  24        1.37        2.83      2.10 o 
   1   8  24        3.92        8.76      3.00 o 
   2   8  24       21.25       13.84      5.81 o 
   3   8  24        0.13       -3.25      5.71 o 
  -3   9  24        8.18        5.14      4.82 o 
  -2   9  24        8.17        5.79      3.96 o 
  -1   9  24        2.22        0.10      3.02 o 
   0   9  24       14.68       11.80      2.75 o 
   1   9  24        0.91        3.90      2.90 o 
   2   9  24        1.63        1.89      4.44 o 
  -3  10  24        6.79        7.62      5.51 o 
  -2  10  24       43.21       51.84      6.20 o 
  -1  10  24       13.61       13.69      3.86 o 
   0  10  24       88.95       91.42      9.79 o 
   1  10  24       11.57        8.67      3.26 o 
   2  10  24        0.00        4.60      3.80 o 
  -2  11  24       18.14       16.02      4.80 o 
  -1  11  24        0.39        4.64      4.21 o 
   0  11  24        4.72        5.84      4.21 o 
   1  11  24       10.53       22.35      4.51 o 
   2  11  24        0.02        1.78      4.40 o 
  -2  12  24       31.29       20.35      7.14 o 
  -1  12  24        0.12        4.20      3.02 o 
   0  12  24       26.90       20.14      5.47 o 
   1  12  24       12.11       10.94      5.14 o 
  -1  13  24        1.23        0.26      3.46 o 
   0  13  24        0.59        3.03      5.06 o 
   1  13  24        5.33        7.76      4.53 o 
  -4   1  25       40.97       22.79      8.30 o 
  -3   1  25       91.16      106.03      9.24 o 
  -2   1  25      162.66      160.83      7.08 o 
  -1   1  25      249.16      273.42      8.42 o 
   0   1  25      238.02      208.52      7.46 o 
   1   1  25      196.98      163.91      6.33 o 
   2   1  25       15.62       17.49      5.58 o 
   3   1  25        7.34        6.96      4.15 o 
  -4   2  25        5.09        7.46      5.97 o 
  -3   2  25        7.13        2.45      2.96 o 
  -2   2  25        0.71       -0.23      2.21 o 
  -1   2  25       54.54       68.02      4.58 o 
   0   2  25       19.83       17.43      2.51 o 
   1   2  25       33.62       25.11      3.20 o 
   2   2  25        0.27        7.62      3.98 o 
   3   2  25        0.64        5.69      4.44 o 
  -4   3  25       12.53       12.44      6.76 o 
  -3   3  25        9.70       10.57      3.46 o 
  -2   3  25       16.27       22.70      3.41 o 
  -1   3  25       23.51       18.85      2.99 o 
   0   3  25        4.63        1.48      1.90 o 
   1   3  25       11.85       21.30      4.29 o 
   2   3  25        0.24        3.09      3.53 o 
   3   3  25        0.31       -3.71      3.71 o 
  -3   4  25      128.22      125.47      8.51 o 
  -2   4  25       37.57       38.18      4.39 o 
  -1   4  25       70.39       84.14      5.84 o 
   0   4  25        0.12       -0.23      1.85 o 
   1   4  25       43.82       46.52      4.49 o 
   2   4  25        8.65       14.90      4.27 o 
   3   4  25        4.78        6.04      4.77 o 
  -3   5  25        0.11        1.24      3.62 o 
  -2   5  25        2.86        2.95      2.88 o 
  -1   5  25       65.60       70.55      6.37 o 
   0   5  25        8.13        6.76      2.28 o 
   1   5  25       44.22       91.53      7.06 o 
   2   5  25       19.38       21.17      5.14 o 
   3   5  25        0.90        3.10      4.43 o 
  -3   6  25        6.21        4.96      3.74 o 
  -2   6  25       59.01       41.16      5.52 o 
  -1   6  25      148.69      159.61      6.99 o 
   0   6  25       84.96       77.03      4.74 o 
   1   6  25       75.02       80.71      6.01 o 
   2   6  25        0.01        1.65      3.58 o 
   3   6  25        5.99        6.33      7.92 o 
  -3   7  25       83.47       87.64      7.74 o 
  -2   7  25        1.03        5.42      3.51 o 
  -1   7  25      133.99      139.63      7.01 o 
   0   7  25       61.32       59.54      5.25 o 
   1   7  25        7.05        3.46      3.15 o 
   2   7  25       38.70       37.82      5.80 o 
   3   7  25        0.02       14.02     14.84 o 
  -3   8  25        2.54        3.34      4.18 o 
  -2   8  25       26.82       17.60      4.41 o 
  -1   8  25       16.29       19.08      3.91 o 
   0   8  25        1.38        1.73      2.45 o 
   1   8  25        0.73       10.00      3.21 o 
   2   8  25       17.61        7.17      3.83 o 
  -3   9  25       53.41       56.27      6.71 o 
  -2   9  25        4.94        4.75      3.84 o 
  -1   9  25        1.94        0.59      4.33 o 
   0   9  25       84.33       87.51      6.33 o 
   1   9  25        0.98        3.99      3.00 o 
   2   9  25        1.03        4.46      3.96 o 
  -2  10  25       16.48       17.24      4.67 o 
  -1  10  25        3.50        4.64      3.44 o 
   0  10  25       11.36       17.41      4.40 o 
   1  10  25       10.66       11.52      3.48 o 
   2  10  25        0.35        3.06      3.90 o 
  -2  11  25        5.17        6.46      4.19 o 
  -1  11  25       60.86       58.05      5.80 o 
   0  11  25       87.38       97.30      8.91 o 
   1  11  25        1.00       -2.41      3.21 o 
   2  11  25        2.56       10.00      5.17 o 
  -1  12  25        4.41        0.30      3.31 o 
   0  12  25        2.56       -2.87      4.21 o 
   1  12  25        0.14        1.11      4.08 o 
  -1  13  25       18.03       13.40      4.34 o 
   0  13  25        7.15        6.38      5.05 o 
  -4   0  26       27.82       30.21      7.99 o 
  -3   0  26        1.05        3.96      4.94 o 
  -2   0  26      343.85      354.26     14.89 o 
  -1   0  26      464.68      505.99     18.52 o 
   0   0  26       55.15       53.48      8.05 o 
   1   0  26      559.10      537.32     25.98 o 
   2   0  26       26.45       27.21      9.28 o 
   3   0  26       45.56       46.67     25.56 o 
  -4   1  26        3.31       -5.20      5.57 o 
  -3   1  26        3.55        6.58      3.52 o 
  -2   1  26       17.33       15.05      3.11 o 
  -1   1  26       20.30       47.18      3.90 o 
   0   1  26        2.01        6.25      3.09 o 
   1   1  26       16.44       19.11      3.04 o 
   2   1  26       22.67       31.04      5.13 o 
   3   1  26        5.84       23.54      5.71 o 
  -3   2  26       56.20       67.00      5.67 o 
  -2   2  26      190.37      193.78      7.69 o 
  -1   2  26        1.76        2.17      2.25 o 
   0   2  26        3.95        4.59      2.46 o 
   1   2  26       32.36       36.75      3.79 o 
   2   2  26       10.12        9.65      4.15 o 
   3   2  26        7.55        8.96      4.46 o 
  -3   3  26       25.98       29.44      4.47 o 
  -2   3  26        0.48       -0.71      2.71 o 
  -1   3  26       14.21        8.64      2.68 o 
   0   3  26       81.17       89.08      6.58 o 
   1   3  26        1.45        5.13      2.74 o 
   2   3  26        5.19       15.01      4.48 o 
   3   3  26        0.97        9.06      4.83 o 
  -3   4  26       12.79        8.38      4.12 o 
  -2   4  26       70.62       64.23      5.44 o 
  -1   4  26       32.41       41.48      3.96 o 
   0   4  26        3.21        1.79      2.48 o 
   1   4  26       37.49       54.83      4.87 o 
   2   4  26       27.77       13.26      4.66 o 
   3   4  26        0.20       45.27      6.68 o 
  -3   5  26      138.05      145.11      9.44 o 
  -2   5  26       20.93       23.09      4.06 o 
  -1   5  26      403.19      398.88     11.25 o 
   0   5  26       48.17       57.60      5.03 o 
   1   5  26       36.66       30.52      4.08 o 
   2   5  26       21.10       19.31      4.89 o 
   3   5  26        4.73       -2.97      4.45 o 
  -3   6  26       26.87       26.15      6.73 o 
  -2   6  26       77.89       80.54      6.78 o 
  -1   6  26        3.97       15.29      4.71 o 
   0   6  26      164.54      135.11      8.72 o 
   1   6  26      168.60      163.32      8.33 o 
   2   6  26        8.36        4.74      3.96 o 
   3   6  26        0.30        1.29      5.57 o 
  -3   7  26        0.84        2.79      3.91 o 
  -2   7  26       15.80       11.13      6.45 o 
  -1   7  26        1.12       -2.34      2.34 o 
   0   7  26       25.25       33.75      4.14 o 
   1   7  26       38.37       33.51      4.22 o 
   2   7  26        6.56       13.02      4.52 o 
  -3   8  26        0.39        4.25      4.46 o 
  -2   8  26       10.72        6.25      4.03 o 
  -1   8  26       83.53       82.37      6.51 o 
   0   8  26       34.94       24.19      3.83 o 
   1   8  26        6.51       10.13      3.26 o 
   2   8  26        0.31        2.36      3.70 o 
  -2   9  26       13.55       15.20      4.44 o 
  -1   9  26       20.22       22.47      4.30 o 
   0   9  26       17.37       14.74      3.57 o 
   1   9  26        2.86        3.90      3.20 o 
   2   9  26        1.49        5.77      3.92 o 
  -2  10  26        3.14        3.73      4.05 o 
  -1  10  26       67.62       63.61      6.06 o 
   0  10  26        2.18        7.84      3.98 o 
   1  10  26        9.13        1.77      3.52 o 
   2  10  26       13.36       23.02      5.85 o 
  -2  11  26        3.50        6.59      4.51 o 
  -1  11  26       19.07       17.08      5.40 o 
   0  11  26        3.47        5.95      4.02 o 
   1  11  26        0.45        1.57      4.74 o 
  -1  12  26        2.05       -0.11      3.56 o 
   0  12  26        0.08        1.55      4.65 o 
   1  12  26        0.08       10.01      5.74 o 
  -3   1  27        0.27        2.09      3.41 o 
  -2   1  27      430.03      422.22     12.03 o 
  -1   1  27        6.43        8.14      2.72 o 
   0   1  27      686.00      685.53     21.54 o 
   1   1  27       13.55       17.92      2.99 o 
   2   1  27       20.29       18.06      6.58 o 
   3   1  27       13.09        5.95      5.00 o 
  -3   2  27        3.28        1.48      3.20 o 
  -2   2  27      194.60      211.89      8.01 o 
  -1   2  27       38.78       39.51      3.87 o 
   0   2  27        1.12       -1.78      2.89 o 
   1   2  27       20.75       23.77      3.21 o 
   2   2  27       12.29        7.84      4.11 o 
   3   2  27        0.07        4.04      4.66 o 
  -3   3  27        1.16       -2.96      2.96 o 
  -2   3  27       10.27       10.24      3.30 o 
  -1   3  27       37.36       35.88      3.82 o 
   0   3  27        6.24       12.28      3.02 o 
   1   3  27       28.39       31.66      4.18 o 
   2   3  27        4.55       12.86      4.23 o 
   3   3  27        0.32        8.82      5.23 o 
  -3   4  27        6.58        3.95      3.72 o 
  -2   4  27       12.39        9.24      3.32 o 
  -1   4  27      109.34      123.48      6.36 o 
   0   4  27       67.37       69.84      5.58 o 
   1   4  27        5.43       11.65      3.22 o 
   2   4  27        3.32       -0.85      3.98 o 
   3   4  27        1.31       -1.52      4.23 o 
  -3   5  27        1.19       -3.38      3.99 o 
  -2   5  27       97.29       85.09      6.30 o 
  -1   5  27        6.96        9.82      2.83 o 
   0   5  27        9.93       13.69      3.80 o 
   1   5  27       53.31       72.11      5.72 o 
   2   5  27       13.43        2.36      4.07 o 
   3   5  27        3.81        2.77      4.72 o 
  -3   6  27        2.76        2.03      3.77 o 
  -2   6  27       24.80       24.87      4.78 o 
  -1   6  27        4.11       19.42      4.04 o 
   0   6  27        0.27       -2.30      2.30 o 
   1   6  27       22.13       14.63      3.71 o 
   2   6  27       13.52       15.99      5.14 o 
  -3   7  27       34.25       35.35      5.72 o 
  -2   7  27       68.65       69.02      6.63 o 
  -1   7  27        6.05       11.71      3.33 o 
   0   7  27       17.85       24.44      3.98 o 
   1   7  27        4.59       -0.51      2.76 o 
   2   7  27        8.35        3.26      5.33 o 
  -2   8  27        9.80        7.11      4.38 o 
  -1   8  27        1.73        4.48      3.43 o 
   0   8  27       29.92       22.35      3.92 o 
   1   8  27        0.44        1.28      2.99 o 
   2   8  27        6.18        4.96      3.82 o 
  -2   9  27       13.27       10.00      4.54 o 
  -1   9  27        1.97        1.55      3.45 o 
   0   9  27       42.68       56.39      5.46 o 
   1   9  27       25.12       24.43      5.32 o 
   2   9  27        0.38        3.13      4.08 o 
  -2  10  27       64.49       64.73     10.84 o 
  -1  10  27        0.83       -3.88      3.88 o 
   0  10  27        0.00        2.49      3.69 o 
   1  10  27        0.49        3.02      3.40 o 
  -1  11  27        0.03       -1.15      4.33 o 
   0  11  27        0.03       -0.90      3.80 o 
   1  11  27       30.33       25.48      5.01 o 
   0  12  27       16.99       20.69      6.39 o 
  -3   0  28       26.42       12.63      5.99 o 
  -2   0  28       27.79       25.49      5.21 o 
  -1   0  28      236.70      231.40     11.36 o 
   0   0  28       71.38       68.45     22.88 o 
   1   0  28       56.57       53.39      6.44 o 
   2   0  28        2.01       -3.65      4.73 o 
   3   0  28        0.29       -4.08      6.09 o 
  -3   1  28       51.00       42.43      5.59 o 
  -2   1  28       19.41       29.54      3.84 o 
  -1   1  28       35.47       32.82      3.72 o 
   0   1  28       39.85       70.27      9.08 o 
   1   1  28        0.90       17.11      2.90 o 
   2   1  28       19.04       24.16      5.21 o 
   3   1  28        0.50       15.19      5.59 o 
  -3   2  28       32.62       29.07      4.52 o 
  -2   2  28       10.18       10.84      3.14 o 
  -1   2  28       38.40       42.97      4.01 o 
   0   2  28       85.10       91.88      9.38 o 
   1   2  28       27.10       83.76     10.65 o 
   2   2  28        3.14        9.57      4.52 o 
   3   2  28        0.01        0.78      4.56 o 
  -3   3  28       14.13        8.01      3.71 o 
  -2   3  28      256.88      275.16     10.28 o 
  -1   3  28       31.83       42.10      4.11 o 
   0   3  28      128.61      116.48      7.07 o 
   1   3  28        0.09       15.78      3.44 o 
   2   3  28       30.54       31.95      5.87 o 
   3   3  28        0.21        2.48      4.64 o 
  -3   4  28      159.13      157.61      9.87 o 
  -2   4  28       15.91       18.10      3.81 o 
  -1   4  28       16.97       12.54      3.46 o 
   0   4  28      117.56      120.61      7.27 o 
   1   4  28        0.00        1.07      2.81 o 
   2   4  28        3.16        3.58      4.06 o 
  -3   5  28        3.71       -0.24      3.89 o 
  -2   5  28        7.17        8.07      3.56 o 
  -1   5  28      142.42      149.53      7.01 o 
   0   5  28       33.69       22.48      4.06 o 
   1   5  28       17.33       24.53      4.02 o 
   2   5  28       19.36       15.09      5.20 o 
  -3   6  28        4.39        1.75      4.08 o 
  -2   6  28       83.89       83.63      7.25 o 
  -1   6  28       10.01        7.55      3.04 o 
   0   6  28       83.38       85.21      6.33 o 
   1   6  28        7.13        4.44      3.16 o 
   2   6  28        0.00        2.85      4.09 o 
  -3   7  28       62.21       83.59     17.92 o 
  -2   7  28       21.55       19.04      4.87 o 
  -1   7  28        0.89        2.61      3.08 o 
   0   7  28        0.78       -0.08      2.71 o 
   1   7  28        4.87       13.81      3.65 o 
   2   7  28        0.43        0.65      4.24 o 
  -2   8  28       85.89       76.62      7.24 o 
  -1   8  28       12.32       15.60      4.20 o 
   0   8  28       23.57       20.46      4.02 o 
   1   8  28        0.47        1.98      3.11 o 
   2   8  28        4.45        9.76      4.44 o 
  -2   9  28        4.29        4.01      4.11 o 
  -1   9  28       14.93       13.65      4.55 o 
   0   9  28        7.38        9.61      3.58 o 
   1   9  28        3.53        1.50      3.17 o 
  -2  10  28        0.01      -10.27     10.27 o 
  -1  10  28       22.46       25.30      5.91 o 
   0  10  28       21.85       20.29      6.46 o 
   1  10  28        4.26        9.30      4.41 o 
  -1  11  28       21.43       23.09      5.94 o 
   0  11  28       38.29       49.07      6.94 o 
  -3   1  29        0.39       -1.69      3.65 o 
  -2   1  29        6.03        3.64      2.82 o 
  -1   1  29       98.00      110.75      7.44 o 
   0   1  29       23.79       29.71      5.02 o 
   1   1  29       15.76       49.88      4.97 o 
   2   1  29       79.02       64.91      7.65 o 
  -3   2  29       52.85       53.86      5.66 o 
  -2   2  29       21.65       18.98      4.01 o 
  -1   2  29      279.86      285.35      9.28 o 
   0   2  29       37.81       46.06      6.03 o 
   1   2  29       21.05       32.24      4.42 o 
   2   2  29        3.40        3.88      4.28 o 
  -3   3  29       44.29       45.98      5.46 o 
  -2   3  29        0.43       -0.27      3.36 o 
  -1   3  29       68.30       70.99      5.19 o 
   0   3  29       95.40       80.89      7.55 o 
   1   3  29        0.00       14.82      3.71 o 
   2   3  29        4.79        6.82      4.25 o 
  -3   4  29       13.50       16.49      4.83 o 
  -2   4  29       20.43       24.57      4.27 o 
  -1   4  29        6.90        3.77      2.83 o 
   0   4  29       32.63       36.11      4.18 o 
   1   4  29        0.73       26.03      6.57 o 
   2   4  29        7.66       10.07      4.84 o 
  -3   5  29        8.22        8.25      4.38 o 
  -2   5  29        0.40        6.18      3.61 o 
  -1   5  29       44.57       46.92      4.40 o 
   0   5  29        2.10       -1.03      2.49 o 
   1   5  29       11.42       10.36      3.69 o 
   2   5  29       36.45       26.83      5.80 o 
  -2   6  29       38.44       54.29      6.58 o 
  -1   6  29       13.16        9.97      3.71 o 
   0   6  29        7.11       10.06      3.29 o 
   1   6  29        3.46       14.08      3.76 o 
   2   6  29        0.03        5.42      4.46 o 
  -2   7  29        7.23        0.33      3.87 o 
  -1   7  29       54.88       52.45      5.75 o 
   0   7  29       27.18       22.24      4.13 o 
   1   7  29       14.00       12.94      3.96 o 
   2   7  29        2.21        2.22      3.83 o 
  -2   8  29        8.47       13.44      4.65 o 
  -1   8  29        8.43       10.14      4.82 o 
   0   8  29        0.53       -2.92      2.92 o 
   1   8  29        4.08        3.71      3.63 o 
  -2   9  29       36.61       42.49      6.26 o 
  -1   9  29        8.97        5.72      4.69 o 
   0   9  29       11.44        1.46      3.40 o 
   1   9  29       14.25       24.57      4.48 o 
  -1  10  29       29.41       30.84      6.40 o 
   0  10  29       45.88       38.74      6.41 o 
   1  10  29        5.50        8.27      8.99 o 
  -3   0  30        4.25       10.50      6.27 o 
  -2   0  30       48.24       55.49      9.13 o 
  -1   0  30      116.43      124.78     14.43 o 
   0   0  30        5.69        3.03      4.97 o 
   1   0  30      113.74       88.02     11.33 o 
   2   0  30       38.61       41.53      9.27 o 
  -3   1  30       58.60       47.65      6.22 o 
  -2   1  30        0.87        0.00      2.78 o 
  -1   1  30      158.40      162.64      7.42 o 
   0   1  30       50.58       50.16      6.44 o 
   1   1  30       18.33       24.89      4.21 o 
   2   1  30        1.03        2.90      4.19 o 
  -3   2  30       16.57       19.70      5.02 o 
  -2   2  30       58.57       48.70      5.21 o 
  -1   2  30       11.75       25.88      3.68 o 
   0   2  30      100.18       87.77      7.86 o 
   1   2  30       23.62       18.84      3.90 o 
   2   2  30       21.49       23.38      5.58 o 
  -3   3  30        0.48       -1.50      3.87 o 
  -2   3  30        2.34        2.77      3.21 o 
  -1   3  30       89.15       95.65      5.90 o 
   0   3  30        0.42        4.75      3.92 o 
   1   3  30       94.28      106.51      7.39 o 
   2   3  30        0.10        6.89      4.79 o 
  -3   4  30       20.35       18.99      5.54 o 
  -2   4  30       40.47       38.24      5.16 o 
  -1   4  30      133.34      150.00      7.22 o 
   0   4  30       63.60       64.90      6.95 o 
   1   4  30        1.69       15.66      3.82 o 
   2   4  30        6.49        1.76      4.21 o 
  -2   5  30        0.07        0.80      4.07 o 
  -1   5  30        7.47       11.51      3.34 o 
   0   5  30        1.78        1.84      2.86 o 
   1   5  30        2.45        0.28      3.21 o 
   2   5  30        0.83        0.86      4.59 o 
  -2   6  30       57.84       76.38      7.16 o 
  -1   6  30      100.12      100.77      6.59 o 
   0   6  30       10.17       11.95      3.40 o 
   1   6  30        1.05        2.92      3.28 o 
   2   6  30        3.23        4.75      4.71 o 
  -2   7  30        3.05        2.05      6.50 o 
  -1   7  30       12.59       10.85      4.05 o 
   0   7  30       11.00       14.01      3.77 o 
   1   7  30        0.01        5.32      3.74 o 
  -2   8  30        0.48       -2.55      4.07 o 
  -1   8  30       18.28       25.01      5.70 o 
   0   8  30        1.77        5.38      3.38 o 
   1   8  30        3.32        9.18      4.54 o 
  -1   9  30       47.21       59.97      7.91 o 
   0   9  30        1.13        0.31      4.00 o 
   1   9  30        3.66        4.21      3.72 o 
   0  10  30       35.46       36.07      7.26 o 
  -2   1  31        1.00       -0.67      2.87 o 
  -1   1  31       23.02       32.43      4.02 o 
   0   1  31        3.96        3.61      3.79 o 
   1   1  31        3.05        6.63      3.73 o 
   2   1  31        1.99       -0.03      4.39 o 
  -2   2  31        2.07        1.28      3.28 o 
  -1   2  31       14.58       15.18      4.89 o 
   0   2  31       49.65       49.92      6.58 o 
   1   2  31       60.45       52.02      5.58 o 
   2   2  31        1.40       -0.02      4.44 o 
  -2   3  31      191.54      217.95     10.15 o 
  -1   3  31       17.79       25.87      3.84 o 
   0   3  31      139.68      143.05     10.18 o 
   1   3  31        0.06        0.09      3.02 o 
   2   3  31        2.99        3.61      4.64 o 
  -2   4  31        3.63        1.79      3.61 o 
  -1   4  31       42.29       66.68      5.14 o 
   0   4  31        1.36        4.05      4.14 o 
   1   4  31        4.40       11.63      4.23 o 
   2   4  31        0.04        2.59      4.43 o 
  -2   5  31      178.07      200.00     12.91 o 
  -1   5  31        1.81        1.71      2.93 o 
   0   5  31       32.36       39.12      6.19 o 
   1   5  31        9.36        3.79      3.34 o 
   2   5  31        0.91       -1.82      6.76 o 
  -2   6  31        0.96       -2.53      4.08 o 
  -1   6  31        7.54        8.56      5.94 o 
   0   6  31       13.85        8.91      5.74 o 
   1   6  31        0.01       -0.65      3.32 o 
  -2   7  31       26.71       18.11     13.51 o 
  -1   7  31       58.10       63.10     13.07 o 
   0   7  31        1.79       -1.54      2.93 o 
   1   7  31       20.07       13.53      4.06 o 
  -1   8  31       46.72       42.65      6.73 o 
   0   8  31       25.66       30.79      6.53 o 
   1   8  31        6.98       11.29      4.45 o 
   0   9  31        8.03        1.77      5.11 o 
  -2   0  32       71.81       58.99      7.76 o 
  -1   0  32        0.38       -2.05      4.06 o 
   0   0  32       18.25       14.18      6.36 o 
   1   0  32        0.77       -3.77      5.36 o 
   2   0  32        0.01        7.71      7.06 o 
  -2   1  32        2.52       -1.65      2.98 o 
  -1   1  32       52.55       65.12      5.12 o 
   0   1  32       79.12       80.52      7.95 o 
   1   1  32        8.31        9.69      3.72 o 
   2   1  32        5.36       -1.07      4.83 o 
  -2   2  32       25.32       19.93      4.43 o 
  -1   2  32        5.02       10.31      3.39 o 
   0   2  32       52.46       61.69      7.20 o 
   1   2  32       25.38       31.03      4.61 o 
   2   2  32        1.20       -2.31      4.54 o 
  -2   3  32       13.11       13.31      4.39 o 
  -1   3  32        1.68        2.69      3.00 o 
   0   3  32        5.45       10.53      4.48 o 
   1   3  32        0.23       18.48      4.00 o 
  -2   4  32       22.55       19.94      4.51 o 
  -1   4  32       14.52        7.64      3.76 o 
   0   4  32      169.61      180.59     12.00 o 
   1   4  32        6.12        5.97      3.62 o 
  -2   5  32        0.03        1.21      3.75 o 
  -1   5  32        4.26        0.20      3.80 o 
   0   5  32        3.75        0.04      4.24 o 
   1   5  32        0.82       13.01      3.98 o 
  -1   6  32        1.17       -3.42      3.74 o 
   0   6  32       85.19       86.13      8.51 o 
   1   6  32        2.48        5.70      3.81 o 
  -1   7  32        0.50        2.65      4.36 o 
   0   7  32        9.54        8.03      4.77 o 
   1   7  32        1.12        1.27      7.44 o 
   0   8  32        7.65       10.63      4.21 o 
  -2   1  33        0.06       -2.21      3.37 o 
  -1   1  33        0.05       -2.61      2.88 o 
   0   1  33       10.52       11.19      4.61 o 
   1   1  33        4.93        7.67      3.54 o 
  -2   2  33        5.32        2.48      3.77 o 
  -1   2  33       29.90       40.48      5.85 o 
   0   2  33       21.59       17.32      7.67 o 
   1   2  33        0.14        7.58      3.76 o 
  -2   3  33       28.03       30.14      5.06 o 
  -1   3  33       90.26       88.38      6.99 o 
   0   3  33        1.08       -3.58      3.58 o 
   1   3  33       56.56       59.56      6.14 o 
  -2   4  33        3.31        4.53      9.16 o 
  -1   4  33        0.73       -3.15      3.49 o 
   0   4  33        0.02        2.33      4.18 o 
   1   4  33        0.54       13.00      4.03 o 
  -1   5  33       80.89      107.86      8.56 o 
   0   5  33       70.42       74.97      8.20 o 
   1   5  33        9.85       13.51      4.23 o 
  -1   6  33       28.51       26.00      5.47 o 
   0   6  33        0.13        1.24      5.54 o 
   0   7  33        5.20        6.27      9.62 o 
  -1   0  34        0.29       -2.22      9.87 o 
   0   0  34       46.29       48.98      9.88 o 
   1   0  34        6.87        3.00      6.44 o 
  -1   1  34       21.60       28.31      5.83 o 
   0   1  34        0.32       -0.61      4.02 o 
   1   1  34        0.84       -3.37      4.49 o 
  -1   2  34       10.86       11.06      5.90 o 
   0   2  34        7.33        0.84      3.99 o 
   1   2  34       12.26        6.89      4.07 o 
  -1   3  34        4.61       17.08      5.18 o 
   0   3  34       22.92       37.32      7.06 o 
   1   3  34        0.99        6.81      3.96 o 
  -1   4  34       94.92       88.64      8.82 o 
   0   4  34       11.66        8.64      4.98 o 
  -1   5  34       21.78       28.40     11.60 o 
   0   5  34        5.05       11.91      5.17 o 
  -1   1  35        0.22       -2.53      4.06 o 
   0   1  35        0.71       -3.85      3.85 o 
  -1   2  35        3.13        4.96      7.05 o 
   0   2  35       44.84       53.48      7.33 o 
   0   3  35        0.97        4.13      6.66 o 
                                                 
